# Supplementary material for: Comparative genomic analyses of multiple backcross mouse populations suggest SGCG as a novel potential obesity-modifier gene
Source: Hum Mol Genet. 2022 Jul 7;31(23):4019–33. doi: 10.1093/hmg/ddac150 (PMC9703946; doi:10.1093/hmg/ddac150)
Supplement: File_S1_ddac150 [file file_s1_ddac150.xlsx]

## Sheet: N2(NZOxC3H) males
Maus ID	Body weight wk3	Body weight wk4	Body weight wk5	Body weight wk6	Body weight wk7	Body weight wk8	Body weight wk9	Body weight wk10	Body weight wk11	Body weight wk12	Body weight wk13	Body weight wk14	Body weight wk15	Body weight wk16	Body weight wk17	Body weight wk18	Body weight wk19	Body weight wk20	Fat mass wk 3	Fat mass wk 6	Fat mass wk 10	Fat mass wk 15	rs3708040	rs3089881	rs3712347	rs3024048	rs3022821	rs3022828	rs3663366	rs3678662	rs3670558	rs3022854	rs3715125	rs3723307	rs3710476	rs4135996	rs3661740	rs3714595	rs3686811	rs3662211	rs4223557	rs3024096	rs3700620	rs3023799	rs3724107	rs3688780	rs3688731	rs3687177	rs3668158
																							1	1	1	1	1	1	1	1	1	1	1	2	2	2	2	2	2	2	2	2	3	3	3	3	3	3	3
																							0	6.74	20.94	28.43	35.23	40.1	42.92	47.81	52.29	64.27	88.86	0	9.1	19.94	28.91	32.03	34.97	41.91	46.34	62.63	0	11.28	16.25	23.76	34.7	41.27	48.89
85_m1	10.7	20.1	30.5	38.7	43.6	47.1	49	51.2	53.6	57.7	61.7	63.9	67.8	66.7	67.9	67.8	71.5	75	1.99	12	18.68	29.45	A	A	H	H	H	H		H	H	H	H	A	A	A	A	A	A	A	A	A	A	A		A	A		A
86_m2	10.7	19.9	29.8	36.7	40.2	43.8	45.3	48.8	49.7	54.1	57.1	59	57.5	57.1	59.8	62.5	65	65.9	1.84	10.64	16.55	22.95	H	H	H	H	H	H	H	H	H	H	A	A	A	A	A	A	A	A	A	A	A	H	H	H	H		A
87_m3	11.5	21.2	31.5	38.8	43.4	46.4	49	32.3	55	58.5	61.5	63	65.5	66.3	67.4	69.3	71.3	72.4	2.09	12.7	21.96	31.06	H	H	H	H	H	H	H	H	H	H	H	A	A	A	A	A	A	A	A	A	H	H	H	H	H	H	H
88_m4	10.7	20.7	20.7	38.2	43.2	46.4	49.4	52	53.5	57.3	59.7	59.8	60.3	59.6	61.8	60.7	60.5	61.9	1.87	13.23	22.22	27.83	A	A	A	H	H	H	H	H	H	A	A	H	H	H	H	H	H	H	H	H	H	H	H	H	H	H	H
89_m5	12.3	22.8	33	38.3	41.3	43.5	44.4	48.5	49.2	50.8	53.6	53.9	54.1	54.3	53.9	53.1	52.7	53.8	2.26	10.4	16.66	21.41	A	H	H	H	H	H	H	H	H	H	H	A	A	A	A	A	A	A	A	H	A	A	A	A	H	H	H
90_m6	8.9	17.3	25.3	32.8	36.1	38.7	40.4	44	45.6	48.6	51.3	52.8	54.8	56.1	58.5	59.1	59.5	60.6	1.45	6.57	12.83	21.17	H	H	H	A	A	A	A	A	A	H	H	A	A	A	A	A	A	A	A	A	H	H	H	A	A	A	A
95_m1	11.9	23.3	35.6	41.7	45.8	48.5	50.5	53.8	58	64.3	67.7	69.9	71.9	73.5	75.3	77	77.9	79.9	2.27	11.44	18.89	33.28	H	H	H	H	H	H	H	H	H	H	H	A	A	A	A	A	A	A	A	A	A	A	A	A	A	A	A
96_m2	10.9	21.4	34.1	41.7	47.4	49.9	49.6	53.3	54.7	58	58.8	61.2	62.5	62.8	63.4	63.4	63.6	62.9	2.31	11.67	17.78	26.05	H	H	H	H	H	H	H	H	H	A	A	A	A	A	A	A	H	H	H	H	H	H	H	H	A	A	A
97_m3	10.1	19.2	30.8	39.9	44.5	48.3	50.8	53.2	52.2	52.6	49.9	50.7	50.4	52.5	51	50.2			2.04	13.7	23.35	18.14	A	A	A	A		H	H	H	H	H	H	A	A	A	A	A	A	A	A	A	H	H	H	H	H	H	H
98_m4	12	21.1	31.5	39.7	44.6	48.1	51	55.1	58.9	62.6	58.4	51.7							2.57	13.08	24.25		H	H	H	H	H	H	H	H	H	H	H	A	A	A	A	A	A	H	H	H	H	H	H	H	H	H	H
99_m5	11.5	21	31.1	36.2	39	40.6	43	47	48.9	52.1	54.6	56.8	57.9	59.5	60.5	62.4	63.6	64.6	1.94	8.55	15.49	23.48	A	A	A	A	A	A	A	A	A	A	A	A	A	A	A	A	A	A	A	A	A	A	A	A	A	A	A
105_m1	13.7	25.3	36.1	43.3	47.3	50.1	52.8	55.8	56	58	53.6								3.05	13.61	20.83		A	A	A	A	A	A	H	H	H	H	A	A	A	A	A	A	A	A	A	A	H	H	H	H	H	H	A
106_m2	9.3	18.8	28.7	35.6	39.7	42.6	46.2	48.3	50.4	54.1	56	58.3	59.2	59.5	61.5	63.1	64.3	65.7	1.69	10.31	19.03	26.22	H	A	A	A	A	A	A	A	A	A	A	H	H	H	H	H	H	H	H	H	A	A	A	A	A	A	A
107_m3	14.4	26.7	38.3	44.1	49.3	52.3	55.9	60.4	62	65.2									3.72	14.88	26.52		A	A	A	A	A	A	H	H	H	H	A	H	H	A	A	A	A	A	A	A	A	A	A	H	H	H	H
108_m4	14.1	24.9	35.4	41.1	45.9	49.5	52.1	56.8	60.6	65.2	69.2	71.5	73.6	77.4	81.3	84.5	87.3	89.8	3.37	11.67	21.92	34.52	H	H	H	H	A	A	A	A	A	A	H	A	A	A	A	A	A	A	A	A	H	A	A	A	A	A	A
109_m5	9.7	19.5	31.7	39.1	42.8	46.4	49.2	51.7	53.1	56.4	58.9	59.3	60.2	61.5	62.8	64.5	66.2	68.4	1.51	11.03	19.21	24.6	H	A	A	A	A	A	A	A	A	A	A	A	A	A	A	A	A	A	A	A	A	A	A	A	A	A	A
110_m1	15.4	26.9	37.9	45.6	50.5	54.7	55.8	61.5	64.8	69.2	72.9	76.5	78.8	82.4	85	88.2	89.6	93.8	3.66	14.7	27.51	38.67	A	A	A	A	H	H	H	H	H	H	H	A	A	A	A	A	A	A	A	A	A	H	H	H	A	A	A
111_m2	10.8	19.7	29.4	36.8	43.6	47.7	48.4	50	50.4	50.2	50.9	51.4	51.9	52.5	52.6	52	51.9	50.4	2.14	9.95	17.51	16.8	H	H	H	A	A	A	A	A	A	A	A	A	A	A	A	A	A	A	A	A	A	A	A	A	A	A	A
112_m3	13.7	25.4	36	42.6	46.7	49.8	51.5	54.9	56.9	60	61.6	64.5	51.8	69.7	70.7	72.1	74.3	77.7	3.24	12.49	21.23	28.51	A	A	A	A	A	A	A	A	A	A	A	A	A	A	A	A	A	A	A	A	A	A	A	A	A	A	H
113_m4	10	19.6	30.8	40.5	45.7	50.6	52.6	57.6	58.6	63.9	64.6	67.9	72.2	70.2	68.3	72.3	74.9	77.6	2.06	13.39	24.89	34.48	A	A	A	H	H	H	H	H	H	H	A	H	H	H	H	H	H	H	H	H	H	H	H	H	H	A	A
114_m5	11.4	21.3	30.3	37.5	41.5	45.3	46.6	49.9	51.1	53.9	56.7	59.2	62.6	65	67.3	67.8	70.5	72.5	2.23	9.31	16.01	23.7	A	A	A	A	A	A	A	A	A	H	H	H	A	A	A	A	A	A	A	A	A	A	A	A	A	H	H
126_m1	7.7	17	27.1	34.4	38	41.3	44	46.2	48.2	52.5	54.9	56.3	56.3	56.2	58.4	59.9	60.2	60.7	1.27	8.57	14.04	19.76	H	H	H	H	H	H	H	H	A	A	A	H	A	A	A	A	A	A	A	A	A	A	H	H	H	H	H
127_m2	10.9	20.4	28.9	34	36.1	39.9	41.4	43.3	45.4	48.6	48.9	50.1	50.5	52.1	52.6	53	53.9	54.2	1.86	7.79	11.77	17.32	H	A	A	A	A	A	A	A	A	A	H	A	A	H	H	H	H	H	H	A	A	A	A	A	A	H	H
128_m3	8.6	17.7	26.4	33	35.8	38.7	39.4	42.6	44.7	48.8	50.8	53.1	54.6	57.5	58.9	60.9	63.3	65.1	1.36	8.17	14.16	20.69	A	A	H	H	H	H	H	H	H	H	H	A	A	A	A	A	A	A	A	A	A	A	A	A	A	A	A
129_m4	7.6	16.6	25.6	34	38.9	43.2	44.3	45.1	45.6	48.8	50.8	53.5	53.7	54.8	56.8	57.4	58.8	61.2	1.25	9.32	13.78	19.35	A	A	H	H	H	H	H	H	H	H	H	H	H	A	A	A	A	A	A	A	A	A	A	A	H	H	H
130_m5	10.4	19.3	28.2	33.9	36.7	40.1	42.4	45.6	47.5	52	54	56.8	57.3	58.7	61.1	62.5	64.2	66.5	1.78	7.23	14.49	21.54	H	H	H	A	A	A	A	A	A	A	H	H	H	H	H	H	H	H	H	H	A	A	A	A	A	A	A
131_m6	8.6	17.2	25.7	33	36.9	39.9	41.2	43.3	45.8	49.5	51.3	54.4	55.8	57.8	60.1	61.8	63.8	65.3	1.6	10.91	14.88	23.92	A	A	A	H	H	H	H	H	H	H	H	A	A	A	A	A	A	A	A	H	H	H	H	H	H	H	H
132_m1	10.6	21.9	31.9	39.1	43	47.3	48.6	52.3	54.6	58.8	61.4	61.8	62.9	62.5	62.1	62.8	63.1	61.6	2.22	11.24	19.6	27.81	A	A	A	A	A	A	A	H	H	H	H	A	A	A	A	A	H	H	H	H	A	A	A	A	A	A	A
133_m2	10.5	19.5	29.5	35.1	38.3	41.9	43.2	46.9	49.4	52.9	56	57.6	59.6	62.2	63.9	65.4	67.2	69	1.64	9.32	15.61	23.01	A	A	A	A	A	A	A	A	A	A	A	H	H	H	H	H	H	H	H	H	A	A	A	H	H	H	H
134_m3	7.7	16.3	25.6	33.2	35.8	39.8	41.6	44.9	46.4	49.4	52	53.7	54.9	56.6	57.7	59.3	60.9	63.3	1.15	9.5	15.52	21.22	H	H	H	H	H	H	H	H	H	H	H	A	A	A	A	A	H	H	H	H	H	H	H	A	H	H	H
135_m4	9.5	19.5	29.4	35	38.5	41.5	43.8	47.6	48.5	52.3	55.5	56.6	58.8	61	63	64.3	66.1	67.3	1.51	7.08	13.98	20.7	H	H	H	A	A	A	A	A	A	A	A	A	A	A	A	A	A	A	A	A	A	A	A	A	A	A	A
136_m5	9.6	19.7	31	38.3	42.7	47.4	48.1	51.6	52.7	55.7	59	62.1	63.1	65.8	67.4	69.4	70.5	73	1.66	9.85	17.65	25.29	A	A	H	H	H	H	H	H	H	A	A	A		H	H	H	H	H	H	H	A	A	A	A	A	A	A
137_m6	8	16.9	25.7	32.3	35.5	38.3	40.9	45.4	45.7	49.2	53.9	55.6	57	59.6	61	62.4	63.6	64.8	1.19	7.04	14.66	22.9	H	H	A	A	A	A	A	A	A	A	H	A	A	A	A	H	H	H	H	H	H	H	H	H	H	H	H
141_m1	13.6	22	33.3	42.1	46.3	51.8	52.3	56.6	59.2	63.1	67	68.9	72.3	73.7	76.5	78.1	80.2	83.4	2.47	14.43	22.67	33.27	H	H	H	H	H	H	H	H	H	H	H	H	H	H	H	H	H	H	H	H	A	A	A	A	A	A	A
142_m2	11.2	18.7	28.9	38.4	42	46.6	47.6	51.7	52.7	58.1	61.6	64.7	67.5	68	70.9	70.9	73.3	75.5	1.66	11.18	19.56	29.94	A	A	A	A	H	H	H	H	H	H	A	H	H	H	H	H	H	H	H	H	H	H	H	H	H	H	H
143_m3	12.3	21.8	32.1	38.5	41.2	46.1	46.8	51.7	52.7	56.5	58.2	59.3	60	61.5	61.3	61.5	61.6	61.1	2.43	11.88	17.2	23.63	A	A	H	H	H	H	H	H	H	H	H	H	H	H	H	H	H	H	H	H	H	H	H	H	H	H	H
144_m4	12.4	20.2	29.5	37.1	42.3	46.6	48.1	51.8	53.7	58.1	61.7	63.8	65.2	67.4	69.9	72.6	73.9	76.7	2	10.85	16.15	25.52	H	H	H	H	H	H	H	H	H	A	A	A	A	H	H	H	H	H	A	A	H	H	H	H	A	A	A
145_m5	10.9	18.5	25.6	34.5	39.6	45.6	47	51.7	54.1	58.3	60.4	61.4	61.4	62.9	63.5	62.9	62.9	63.2	2.14	11	20.68	28.76	H	H	H	H	H	H	H	H	H	H	H	H	H	A	A	A	A	A	A	A	H	H	H	H	H	H	H
149_m5	8.9			32.8				41.2	41		46.2		52.1	52.9	55.8	58	59.2	62.2	1.46	8.73	12.41	19.75	H	H	A	A	A	A	A	A	A	A	A	A	A	A	A	A	A	A	A	A	A	A	A	A	A	A	A
151_m1	7.3	13.8	24	30.7	33.9	37.7	38.3	40.4	41.8	43.5	44.6	45.5	46.4	46.4	46.6	47.1	48.5	49.7	1.43	6.02	8.62	12.94	A	A	A	A	A	A	A	A	A	A	A	A	A	A	A	A	A	A	A	A	A	H	H	H	H	H	H
152_m2	9.8	17.4	26.9	34	38.1	43.1	43.4	46.8	49.1	51.1	53.1	55.2	57.1	58.6	60.2	62.6	63.7	66	1.79	8.63	14.9	23.5	H	A	A	A	A	A	A	A	A	A	A	H	H	A	A	A	A	A	A	A	A	A	A	A	A	A	A
153_m3	8.9	15	24.7	29.5	32.1	38.2	38.6	43.8	45.8	49.2	52.9	54.5	57	59.8	61.7	64	66.1	67.2	1.37	5.41	12.88	21.91	A	H	H	H	H	H	H	H	H	A	A	H	H	H	H	H	H	H	H	H	H	H	H	H	H	H	H
154_m4	7.5	15	24.8	32.2	34.8	39.2	39.2	43	46.4	48.2	50.6	51.8	54.4	55.2	56.1	56.9	57	58.4	1.3	6.5	11.91	19.62	H	H	H	H	A	A	A	A	A	H	H	A	A	A	A	A	A	A	A	A	H	H	A	A	A	A	A
155_m1	8.9	15.9	24.6	31	33.9	38.5	38.8	42.1	45.2	48.9	52	54.1	56.2	58.8	60.9	61.8	64.7	66.5	1.45	7.19	12.3	21.63	A		A	A	A	A	A	A	A	A	A	A	A	A	A	A	A	A	A	A	H	H	H	H	H	H	H
156_m2	7.5	13.6	21.3	27.4	29.9	31.3	32	33.3	35.6	37.6	40.1	43.1	46.4	47.5	50.1	51.1	53.1	54.9	1.11	4.37	4.9	13.87	H	H	H	H	H	H	H	A	A	A	A	A	A	A	A	A	H	H	H	H		A	A	A	A	A	A
157_m3	8.4	15.3	25.3	34.4	38.3	42.3	42.6	45.6	47.4	50.5	54.2	56.2	58.3	60	61.9	64.1	66.4	68.2	1.52	8.29	11.79	21.87	A	A	H	H	H	H	H	H	H	A	A	H	H	A	A	A	A	A	A	A	A	A	H	H	H	H	H
163_m1	16.5	26.6	38.4	42.1	46.6	47.6	49.3	53.2	55.2	59.2	61.3	63.6	66.1	66.9	68.8	69.9	71.6	72.6	1.97	12.56	16.46	28.34	H	H	H	H	H	H	H	H	H	H	H	H	H	H	A	A	A	A	A	H	A	A	A	A	A	A	A
164_m2	15.6	25.3	34.4	37.9	43.5	45.7	47.6	49	51.7	56.1	58.8	61.3	62.6	63.7	66.6	67.9	68.1	70.6	2.06	12.27	18.53	28.85	A	A	A	H	H	H	H	H	H	H	H	A	A	A	A	A	A	A	A	A	H	H	H	H	H	H	H
165_m3	11.8	19	30.4	36.1	42.3	43.4	45.2	49.7	53.5	57.1	59.2	60.8	62.2	62.5	64.7	64.9	66.3	67.8	1.69	9.5	16.87	25.29	A	A	A	A	A	A	A	H	H	H	H	H	H	H	H	H	H	A	A	A	A	A	A	H	H	H	A
166_m4	12	18.9	32.8	39	48.3	52.7	55.5	60.2	63.6	69.3	71.9	77	79.7	82	86.4	88.5	92.2	95.3	1.95	10.87	23.17	37.57	H	H	H	H	H	H	H	H	H	H	H	A	A	A	A	A	A	A	A	A	H	H	H	H	H	H	H
172_m1	12.3	19.5	28.6	30.7	36.7	35.2	36.4	40.3	42.4	46.3	49.3	52.5	54	56	57.5	59.5	61.3	64.1	1.83	6.64	10.28	18.91	A	A	A	A	A	A	A	A	A	H	H	H	H	H	H	H	H	H	H	H	H	H	H	H	H	H	H
173_m2	11	19.3	31.3	34.8	40.2	42.8	43.9	46.2	48.9	52.4	54.7	57.2	59.6	62.9	65.5	67.6	68.9	71.5	1.51	9.94	15.25	24.2	H	H	H	A	A	A	A	A	A	H	H	H	H	H	A	A	A	A	A	A	H	H	H	H	H	H	H
174_m3	11.7	22.1	37.5	42.3	49.1	50	51.2	54.8	58.8	63.5	66.2	69.2	72.7	75.1	76.3	77.1	79.1	80.6	1.65	11.87	18.36	32.96	H	H	H	H	H	H		H	H	H	H	A	A	A	A	A	A	A	A	H	A	A	A	A	A	A	A
175_m4	11.8	20	31.4	34.3	39.5	39.6	40.6	45.3	48.5	52.4	55.6	58.9	61.7	64.8	66.9	68.4	69.7	74.9	1.75	7.52	13.55	25.23	H	H	H	H	H	A	A	A	A	A	A	A	A	H	H	H	H	H	H	H	A	A	A	A	A	A	A
181_m1	9.5	17.5	32.2	37.5	45.6	48.5	51.2	55.5	59.4	65.7	71.1	73.7	78.1	81.1	80.1	78.8	81.2	82.3	1.16	10.23	19.4	37.56	H	H	H	H	H	H	H	H	H	H	A	H	H	H	A	A	A	A	A	A	A	A	A	A	A	A	A
182_m2	12	20.4	34.1	37.2	42.5	43.5	45.3	48.9	52.2	56	57.8	60.3	62.8	63.8	66.9	69.2	72.5	73	1.45	8.29	13.12	23.19	H	H	H	H	H	H	A	A	A	A	A	A	A	A	A	A	A	A	A	A	H	H	H	H	H	A	A
183_m3	12.6	22.3	37.3	39.9	39.7	40.4	40.6	44.8	48.8	50.3	51.6	54	56.8	59.2	62.9	64.9	65.8	67.2	1.64	9.6	11.04	19.71	H	A	A	A	A	A	A	A	H	H	H	A	A	A	A	A	A	A	A	A	H	H	H	H	H	H	A
184_m4	11	19.1	31.1	32.8	36.3	38.5	38.6	43	48	50.4	54.9	58.7	60.9	64.6	65.6	65.3	67.3	71.3	1.14	3.71	5.61	19.54	H	H	H	H	H	H	H	H	H	H	H	A	A	A	A	A	A	A	A	A	A	A	A	A	A	A	A
189_m1	9	17.3	27.9	35.6	41.7	49	50.3	55.4	59.2	63.6	66	64.6	56.3	53.7	44.7				0.81	10.53	21.76	22.79	H	H	A	A	A	A	A	A	A	A	A	H	A	A	A	A	A	A	A	A	A	A	A	A	A	H	H
190_m2	8.2	16.7	26.5	31.1	35.4	40.4	42.1	47.3	50.8	53.3	54.8	54.9	54.5	53.4	51.6	51.4	50.1	49.7	0.75	7.3	16.65	21.37	H	H	H	H	H	H	H	A	A	A	A	H	H	H	H	H	H	H	H	H	H	H	H	H	H	H	H
191_m3	9.2	17.7	28.4	34.1	37.8	44.7	47.3	51.8	55.9	60	62.6	65.4	69	68.9	71.8	74	77.1	80.9	0.98	7.05	17.14	29.49	H	H	H	H	H	H	H	H	H	H	A	H	H	H	H	H	H	H	H	H	A	A	A	A	A	A	A
192_m4	8	16.2	26.4	32.6	35.4	40.2	43.7	47.3	50.3	52	52.7	53.1	52.9	53.3	53.4	53.8	53	53.5	0.6	8.05	14.94	19.33	H	H	H	H	H	H	H	H	H	A	A	H	H	H	H	H	H	H	H	H	H	H	H	H	H	H	H
198_m1	10.5	19	31.3	37.3	43.2	46.2	49.3	52.9	56.8	57.4	58.7	61	62.5	64.3	66.1	68.2	69.3	72.2	1.47	11.45	19.57	26.07	H	H	H	A	A	A	A	A	A	A	A	H	H	H	H	A	A	A	A	A	H	H	H	H	H	H	H
199_m2	10.4	17.7	27.7	30.1	32.5	32.9	35.7	38.6	41.5	45.3	47.5	49.4	52.3	53.8	55.5	57.5	60.1	62.5	1.62	5.78	10.26	19.55	A	A	H	H	H	H	H	H	H	H	H	H	H	H	H	H	H	H	H	A	H	H	H	H	H	H	H
200_m3	9.4	16.9	27.8	34.8	42.1	45.8	48.3	52.2	56.5	58.5	59.8	62.8	65.4	66.2	69.1	70.5	72.5	74.7	1.17	9.21	20.21	29.63	H	H	H	H	A	A	A	A	A	A	H	A	A	A	H	H	H	H	H	A	H	H	H	H	A	A	A
201_m4	11	18.3	29.2	31.6	36	39.1	40.2	43.7	46.9	51.4	52.7	55.4	56.2	57.1	58.6	58.6	59.9	60.1	1.43	5.43	11.37	20.09	H	H	H	A	A	A	A	A	A	A	A	H	H	H	H	H		H	A	A	H	H	H	H	H	H	H
207_m1	13.7	24.8	35	42.5	48	51.3	53.8	56.7	60.2	61.9	63.6	65.2	67.6	68.4	69.8	69.8	69.6	72.5	3.03	14.58	25.39	33.64	H	H	H	H	H	H	A	A	A	A	A	A	A	H	H	H	H	H	H	H	H	H	H	H	H	H	H
208_m2	13.2	25.2	33.5	39.2	45.6	49.4	52.4	55.3	59.5	62.6	63.9	67	67.1	69.7	74.3	76.8	81.3	84	2.04	9.54	19.52	26.54	A	A	A	A	A	A	A	A	A	A	A	A	A	A	A	A	A	A	A	A	H	A	A	A	A	A	A
209_m3	9.4	19	26.3	31.2	36.7	39.3	41.3	44	47.8	49.4	51	52.6	54.8	57	57.7	57.4	57.7	59.5	1.78	7.07	15.81	23.22	A	A	A	A	A	A	A	A	A	A	A	H	H	H	H	H	A	A	A	A	A	A	H	H	H	H	H
210_m4	14.7	27.7	35.5	39.3	43.8	46.9	48.2	51	53.9	56	57.8	60.5	62.7	65.2	68	69.6	71.1	73.6	2.69	8.74	15.64	23.5	H	H	H	A	A	A	A	A	A	A	A	H	A	A	A	A	A	A	A	A	A	A	A	A	A	A	A
211_m5	14.7	27.5	37	41.5	46.6	50	52.5	54.6	57	59	59.4	55.8	54.1	55.4	51.8	48.6	49.8	53.4	3.79	11.02	20.52	18.75	A	A	A	A	H	H	H	H	H	H	H	H	A	A	A	A	A	A	A	H	A	A	A	A	A	A	H
217_m1	11.4	23	31.5	36.8	43.1	45.7	48.9	52.3	57.2	60.5	62.2	62.1	60.8	61.7	57.7	51.7			2.25	10.31	20.97	28.83	H	H	H	H	H	H	H	A	A	A	A	A	A	A	A	A	A	A	A	A	H	H	H	H	H	H	H
218_m2	15.7	26.3	34.6	41	47.6	51.2	55.9	59.9	64.5	69.5	73.3	77.7	81.1	85.9	90.1	91.3	91.2	93.9	4.01	9.97	23.68	39.95	A	A	A	A	A	A	A	A	A	A	A	H	H	H	H	H	H	H	H	H	A	A	A	A	H	H	H
219_m3	12.7	25.2	35.3	42.4	48.5	53.1	55.6	60.1	65.8	69.8	73.3	74.8	67.5	60.5	56				2.19	11.1	22.79	29.48	A	A	A	A	A	A	A	A	H	H	H	H	A	A	A	A	A	A	A	H	H	A	A	A	A	A	A
220_m4	12.4	24.1	31.6	36.7	42.5	45.5	48.2	51.2	54.3	57.2	59.8	61.7	63.7	65.7	68.6	69.1	70	72.3	2.44	9.72	20.27	29.05	A	A	A	A	A	A	H	H	H	H	H	H	H	H	H	H	H	H	H	H	H	H	H	H	H	H	H
221_m5	11.8	22.5	30.2	36.2	41.7	45.3	48.7	51.8	55.1	57.2	59.3	61.3	63.3	64.7	67.4	69.1	70.8	73.8	2.02	8.11	19.11	27.45	H	H	H	H	H	H	H	H	H	H	H	A	H	H	H	H	H	H	H	A	H	H	H	H	H	H	H
232_m1	14.6	23.7	36.1	39.3	45	47.8	49.7	54.7	59.7	62	65.7	69.3	73.3	75.3	79.7	80.1	83.7	87.7	1.72	9.1	18.15	33.33	H	H	H	A	A		A	A	A	A	H	A	A	A		A	A	A	A	A	A	A	A	A	A	A	A
233_m2	14.3	22.4	33	34.9	42.4	46.1	48.3	52.3	57.4	61.5	64.8	66.8	70.3	69.9	72.7	75.2	79.9	78.5	2.02	8.88	19.62	33.76	H	H		H	H	H	H	A	A	A	A	H	H	H	H	H	H	H	H	H	H	H	H	H	H	H	H
234_m3	15	24.2	34	37	42	47.1	47.8	51.1	54.7	56.8	60.2	62.6	64.4	66.2	69.4	68.9	71.6	73	1.91	8.41	17.99	27.07	H	A	A	A	A	A	A	A	A	A	A	A	A	A	A	A	A	A	A	A	H	H	H	A	A	A	A
235_m4	12.5	20.7	32.3	34.9	41.2	44.9	46.7	51.1	54.6	58.1	60.6	63	65.3	67.3	70.9	72.5	74.1	76.1	1.9	8.4	18.52	29.22	A	A	A	A	A	A	A	A	A	A	H	H	H	H	H	H	H	H	H	H	H	H	H	H	H	H	H
236_m5	14.5	23.9	35.1	38.2	45	48.5	49.8	54.1	59.4	61.7	64.6	67.1	70	72.1	75.5	76.9	79.2	81.8	2.23	9.96	19.79	33.06	A	A	A	A	A	A	A	A	A	A	H	H	H	H	H	H	H	H	H	A	H	H	H	H	H	H	H
237_m6	13.8	22.9	33.2	36.1	40.2	42.9	44.4	48.7	51.9	54.3	56.1	59.3	62	62.9	65.5	67.6	69.6	71.8	1.67	8.09	14.8	26.46	A	A	A	A	A	A	H	H	H	H	H	A	A	A	A	A	A	H	H	H	A	A	A	A	A	A	A
244_m1	14.5	24.6	38.5	41.6	48.5	52.1	54.6	58.9	62.5	64.4	65.8	66.3	65.6	64	65.2	64.1	62.7	63.1	2.16	10.82	22.5	28.41	H	H	A	A	A	A	A	A	A	A	H	H	H	H	H	H	H	H	H	H	A	A	A	A	A	H	H
245_m2	13	21.6	31.1	33.4	40	43.2	45	49.1	51.6	54.6	56.7	58.3	60.4	61.3	63.3	64.8	67.2	68.8	1.59	7.07	16.76	25.5	A	A	A	A	A	A	A	A	A	A	H	H	H	H	H	H	H	H	H	H	A	A	A	A	A	A	A
246_m3	15.2	25.5	36.3	39	44	47.1	49.3	52.8	56.9	59.6	59.8	61.1	63.2	63.3	64.7	63.5	64.1	64	2.52	9.29	17.49	27.25	H	H	H	A	A	A	A	A	A	A	A	A	A	A	A	A	A	A	A	A	H	A	A	A	A	A	A
247_m4	11.8	19.6	29.8	33.3	39.6	43.4	46	49.8	53	55.8	57.6	59.4	60	60.2	61.4	61.3	61.9	63.3	1.48	7.27	17.4	25.59	H	H	H	H	H	H	H	H	A	A	A	H	H	H	H	H	H	H	H	H	H	H	H	A	A	A	A
248_m5	12.5	21.3	32.5	36.1	41.9	46.1	48.9	53.2	56.8	59.8	62.7	64.7	67.1	68.8	70.6	71.2	73.5	75.5	1.55	9.48	19.82	30.62	H	H	H	H	H	H	H	H	H	H	H	H	H	H	H	H	H	H	H	H	H	H	H	H	H	H	A
249_m6	12.5	21.4	33	35.9	43.4	45.8	48	50.8	55.3	59	60	62.2	65.4	67.1	69.6	71.7	75	77.1	1.62	10.21	17.73	27.96	A	A	A	A	A	A	A	H	H	H	H	A	A	A	A	A	A	A	A	A	H	H	H	H	A	A	A
256_m1	9.4	17	28.6	31.3	37.3	41.3	43.7	47.1	50.4	53.7	55.5	56.8	58.2	57.7	58.5	58	59	59.9	0.83	5.99	15.44	24.01	A	A	A	A	A	A	A	A	A	A	H	H	H	H	H	H	H	H	H	H	H	H	H	H	H	H	H
257_m2	10.5	18.7	30.4	33.9	40.2	44	45.7	48.8	53.1	57.5	60.2	62.9	65.7	65.8	67	61.6	58.3	53.5	1.16	8.73	16.43	29.37	A	A	H	H	H	H	H	H	H	A	A	A	A	A	A	A	A	A	A	A	A	A	A	A	A	A	A
258_m3	12.3	21.5	34.4	38.6	45	49.9	50.1	53.2	57	59.6	59.1	54.4	53.9	53.5					1.33	9.44	18.49	18.38	A	A	A	A	A	A	A	A	A	A	A	A	A	A	A	A	A	H	H	H	A	A	A	A	A	A	A
259_m4	10.7	18.2	29.8	32.8	38.2	42.2	44.1	46.9	50.6	54	55.1	56.8	56.9	55.6	54.5	54.2	55.3	55.8	1.22	9.35	18.72	26.68	H	H	H	H	H	A	A	A	A	A	A	H	H	H	H	H	H	H	H	H	H	H	H	H	H	H	H
260_m5	8.6	16.3	27.7	31.2	36.8	40.3	41.8	44.2	47.6	50.9	52.3	54.9	56.3	56.8	58.6	59.5	62.4	65	0.69	7.23	13.82	22.51	A	A	A	A	A	A	A	A	A	A	A	H	H		A	A	A	A	H	H	H	H	H	H	H	H	H
261_m6	9.2	17	29.1	32.8	40.9	45.3	47.4	50.9	57.1	61	64.5	67.1	68.9	70.3	73.4	74.8	77.1	80.3	0.97	8.81	19.62	33.48	A	A	A	A	A	A	A	A	A	A	A	H	H	H	H	H	H	H	H	H	A	A	A	A	A	A	A
267_m1	16.6	29.6	34.5	37.1	39.5	42.9	46	47.6	49.7	51.1	52.1	53	55.2	57.9	58.5	59.7	67.6	65.2	2.44	8.74	15.14	19.78	H	H	H	A	A	A	A	A	A	H	H	H	H	A	A	A	A	A	A	A	H	H	H	H	H	H	H
268_m2	17.4	29.9	36	39.3	42.1	45.9	48.9	50.8	53.1	53.2	53.6	54.5	54.8	55.4	55.7	66.5	56	56.3	3.03	11.01	18.17	20.97	H	H	H	H	H	H	H	H	A	A	A	A	A	H	H	H	H	H	H	H	A	A	A	A	A	A	A
269_m3	15.2	26.2	32.5	38.3	41.6	45.4	47.4	47.8	46.5	46.7	46.2	45.9	44.2	43.8	43.4	43.6	44.9	45.7	2.1	10.88	16.59	12.71	A	A	A	A	A	A	A	A	A	A	H	A	A	A	A	A	A	A	A	H	A	A	H	H	H	H	H
270_m4	17.5	29.4	35.1	36.5	40.5	45	47.2	48.6	52.1	53.7	57.3	58.1	59.6	64.4	64.7	65.8	69.4	72.6	2.19	7.87	14.79	22.35	H	H	H	H	H	H	H	H	H	H	H	H	H	H	A	A	A	A	A	A	H	H	A	A	A	A	A
271_m5	17.4	29.4	34.7	36.9	39.5	43.5	45.8	46.9	48.3	48.9	50.8	51.3	52.8	55.1	55.5	56.2	58.9	59	2.16	7.87	13.54	17.34	H	H	H	H	H	H	H	H	H	H	H	H	H	A	A	A	A	A	A	A	H	H	H	H	H	H	H
272_m6	16.9	28.2	32.4	33.9	38.7	44	46.3	48.7	51	54.3	57	58	59.2	61.1	62.4	63.7	65.5	66.2	2.39	6.68	15.12	23.4	A	A	A	A	A	A	A	A	A	A	A	H	H	H	H		H	H	H	H	H	H	H	H	H	H	H
277_m1	16.7	26.9	33.5	36.1	38.8	42.5	44.8	47.3	50.5	53.6	56.8	58.5	59.7	61.1	61.4	61.1	63.3	65	2.28	9.03	16.25	26.98	A	A	H	H	H	H	H	H	H	H	H	H	H	H	H	H	H	A	A	A	H	H	H	H	H	H	A
278_m2	15.6	26.5	34.1	36.7	40	43.2	45.8	48	50.4	52.5	55.7	58.8	59.9	61.2	60.7	60.3	58.1	63.3	1.66	7.79	14.76	25.05	A	A	A	A	A	A	A	A	A	H	H	H	H	H	H	H	H	H	H	A	A	A	A	A	A	A	A
279_m3	16	25.6	33.4	37.3	40.7	44.7	46.1	48.7	50.3	53.6	56.9	59.4	61.3	63.6	64.5	65.1	68.4	72.1	2.41	10.19	16.9	26.75	H	H	H	H	H	H	H	H	A	A	A	H	H	H	A	A	A	A	A	H	H	H	H	H	H	H	H
280_m4	12.8	24.6	36.8	41.9	46.2	49.6	52.9	55.4	58.1	61.7	64.5	66	69.6	73	73.5	75.7	79.9	83.6	1.77	11.3	21.34	33.93	H	H	H	H	H	H	H	H	H	A	A	A	A	A	H	H	H	H	H	H	H	A	A	A	A	A	A
281_m5	12.6	25.4	37.5	41.7	45.9	48.8	50.1	53	56.6	58.2	54.1	45.2							1.8	11.67	19.76		A	A	A	A	A	A	A	A	A	H	H	A	A	A	A	A	A	A	A	A	H		H	A	A	A	A
286_m1	9.8	17.4	23.5	27.4	30.1	33	56.8	39	40.7	44.3	48.4	50.6	54	57.6	58.6	59.4	61.4	61.2	1.29	4.65	12.96	23.09	H	H	H	H	H	H	H	H	H	H	H	A	A	A	A	A	A	A	A	A	A	A	A	A	H	H	H
287_m2	13.6	23.7	32.8	37.6	41.2	43	45.4	47.6	50	51.3	52.8	53.1	54.7	55.3	54.8	51.3	45.2		2.02	9.27	16.8	22.84	H	H	A	A	A	A	A	A	A	A	H	A	A	A	A	A	A	A	A	A	A	A	H	H	H	H	H
288_m3	12.1	24.6	35	38.9	43.3	46.5	48	50.6	52.8	55.7	58.2	56	53.3	46.7	43.4				1.46	8.74	17.18	19.72	A	A	A	A	A	A	A	A	A	A	H	H	H	H	A	A	A	A	A	A	H	H	H	H	H	H	H
289_m4	11.1	20	27.8	32	36.2	41	41.4	44.1	48.7	52.8	56.3	58.5	60.4	61.9	63.8	64.9	66	64	1.46	5.86	13.94	26.55	A	A	A	A	A	A	A	A	A	A	A	H	H	H	H	H	H	H	H	H	A	H	H	H	H	H	H
294_m1	20.5	33	35.7	40.3	38.2	38.7	41	55.6	46.3	49.1	53.5	54.7	57.3	56.9	61.5	67.7	70.9	73.9	2.54	9.16	8.33	16.55	A	A	H	H	H	H	H	H	H	H	A	H	H	H	H	H	H	H	H	H	H	H	H	H	H	H	H
295_m2	19.4	33.6	38	42.4	46	48.7	51.3	44.6	58.8	63.4	64.5	65.2	56.3	63.5	65.1	72.4	71.7	78.6	3.03	12.11	19.36	20.57	H	H	H	H	H	H	H	H	A	A	A	H	H	H	H	H	H	H	H	H	A	H	H	H	H	H	H
296_m3	18.2	32.5	37.5	41.2	44.4	45.1	46.6	50.3	52.3	56.6	58.8	60.4	63.8						2.96	11.77	15.8	27.09	A	A	A	A	A	A	A	A	A	A	A	A	A	A	A	A	A	A	A	A	A	A	A	A	A	A	A
297_m4	17.5	32.3	37.4	42.6	45.1	45.6	49.2	53.1	53.6	54.8	54.5	54.3	53.4	51.3	49	47.8			2.71	12.34	17.83	16.29	A	A	A	A	A	A	A	A	A	A	A	A	A	A	A	A	A	A	A	A	A	A	A	A	A	A	A
298_m5	16.4	30.6	36.5	42.1	43.9	44.1	42.8	43.5	43.3	44	44.2	46.1	45.4	40.5					2.4	11.77	8.17	4.38	A	A	A	A	A	A	A	A	A	A	A	A	A	A	A	A	A	A	A	A	A	A	A	A	A	A	A
299_m6	14	27.2	32.6	39.4	43.4	45.9	48.1	51.2	54.4	57.1	59.1	58.7	61.6	62.3	63.2	65.4	67.1	70.6	1.44	11.4	18.06	24.8	A	A	A	A	A	A	A	A	H	H	H	A	A	A	A	A	A	A	A	A	A	A	A	A	A	A	A
304_m1	14.8	28	31.6	35.9	39.9	43.5	47.2	48.7	50	51.4	53.4	54.8	56.9	57.5	59.6	61.6	64.3	63.8	1.67	8.15	15.75	19.75	H	H	H	H	H	H	H	H	H	H	H	H	H	A	A	A	A	A	A	A	A	A	A	A	A	A	A
305_m2	13.3	26.3	33.6	41	42.2	51.7	55.2	57.2	56.4	43									2.97	12.25	22.58		A	A	A	A	A	A	A	A	A	A	A	A	A	A	A	A	A	A	A	A	A	A	A	A	A	A	A
306_m3	18.1	30	34.9	40	45.2	48.6	50.5	53.6	55.7	57.3	60.1	62.2	61.7	60.2	64.8	69.7	69.7	71.4	2.81	15.93	21.65	22.75	A	A	A	A	A	A	A	A	A	A	A	H	H	H	H	H	A	A	A	A	H	H	H	H	H	H	H
307_m4	17.9	33.1	36.4	41.5	46.4	49.9	50.7	53.3	50.6										2.99	11.51	20.13		A	A	A	A	A	A	A	A	A	A	A	A	A	A	A	A	A	A	A	A	A	A	A	A	A	A	A
308_m5	16.8	29.7	32.9	35.4	39.5	42.6	46.8	49.6	51.5	54.2	56	57.6	57.5	58.3	58.4	60.8	62.7	64	2.13	8.17	17.12	23.11	H	H	H	H	H	H	H	H	H	H	H	H	H	H	H	H	H	A	A	A	H	H	H	H	H	H	H
309_m6	18	30.2	34.2	37.8	43.7	47	49.7	53.6	54.4	57.6	59.3	61.4	64.4	66.2	68.9	68.5	70.9	75.6	2.03	8.41	17.1	23.66	H	H	H	H	H	H	H	H	H	H	A	H	H	H	H	H	H	H	H	H	A	A	A	A	A	A	A
315_m1	15	29.5	33.9	39.9	44.9	46.4	47.3	49.5	51.5	54.8	56.6	58.4	61.3	62.7	65.3	67.1	69.1	71	1.4	10.26	14.11	21.18	H	H	H	H	H	H	H	H	H	H	H	H	H	H	H	H	H	H	H	H	A	A	A	A	H	H	H
316_m2	13.3	27	33.4	40.2	45.8	48.2	49	50.7	43.9										3.16	12.12	17.07		A	A	A	A	A	A	A	A	A	A	A	A	A	A	A	A	A	A	A	A	A	A	A	A	A	A	A
317_m3	12.3	25.5	32.5	36.3	45.9	48.7	50.4	50.6											2.73	13.14	19.09		A	A	A	A	A	A	A	A	A	A	A	A	A	A	A	A	A	A	A	A	A	A	A	A	A	A	A
318_m4	13.8	27	32.2	39.7	44.2	45.4	46.1	48.7	49.4	43.2									1.55	11.86	16.38		H	H	H	H	H	H	H	H	H	H	A	A	A	H	H	H	H	H	H	H	H	H	H	H	H	H
320_m6	13.1	26.3	30.7	36.4	41.9	44.8	46.4	49.7	52	54.1	57	57.4	60.3	61.4	64	66.4	68.4	71.2	1.35	10.5	18.17	25.38	H	H	H	H	H	H	H	H	H	H	H	H	H	H	H	H	H	H	H	H	A	A	H	H	H	H	H
326_m1	17.7	28.8	35.2	41	43.7	46.5	46	49.7	53.3	56.2	55.4								3.9	7.68	11.62		H	H	H	A	A	A	A	A	A	A	H	A	A	A	A	A	A	A	A	H	H	A	A	A	A	A	A
327_m2	19.3	30.3	37.1	42.9	45.4	47.4	47	47.3	47	45	38.4								4.78	9.8	10.39		A	A	A	A	A	A	A	A	A	A	A	A	A	A	A	A	A	A	A	A	A	A	A	A	A	A	A
328_m3	18.9	29	34.6	41	44.7	47.7	49.5	52.4	52.6	50.8	46.9	43.2	42.5	41.4	35.1				3.93	8.67	16.33	5.83	A	A	A	A	A	A	A	A	A	A	A	A	A	A	A	A	A	A	A	A	A	A	A	A	A	A	A
329_m4	17.4	26.7	30.6	32.9	35.2	37.2	38.4	40.2	42	42.9	44.9	47.3	48.8	50.8	55.5	57.7	60.4	62	3.54	5.74	6.39	12.91	H	A	A	A	A	A	A	A	H	H	H	A	A	A	A	A	A	A	A	A	A	A	A	A	A	A	A
335_m1	19.3	30.1	36.4	40	46.5	48.5	50.8	55.9	57.9	55.4	54.4	55.6	52.5	49.5	41.1				4.88	8.86	17.71	14.04	A	A	A	A	A	A	A	A	A	A	A	A	A	A	A	A	A	A	A	A	A	A	A	A	A	A	A
336_m2	17	27.9	33.5	38.4	41.3	43.2	43.6	47.6	51.3	54.3	57.7	61.5	60.2	58.2	55.6	55.6	49.5	44.5	3.83	11.02	15.96	25.46	A	A	A	A	A	A	A	A	A	A	A	H	H	H	H	H	H	H	H	H	A	A	A	H	H	H	H
337_m3	18.3	30.1	37	42.2	45.1	46.9	47.2	47.8	45	44	42.2								4.51	9.95	10.93		A	A	A	A	A	A	A	A	A	A	A	A	A	A	A	A	A	A	A	A	A	A	A	A	A	A	A
338_m4	16.3	25.5	31.5	36.4	41.6	42.7	46.2	50.8	54.1	57.8	60.1	63.9	65.1	66.6	70	74.2	77.8	77.2	3.42	8.26	15.04	24.63	H	H	H	H	H	H	A	A	A	A	A	A	A	A	A	A	A	A	A	A	A	A	A	A	A	A	H
345_m1	13	23.2	32.3	37.9	41.9	44.9	43.1	46.5	51.1	54.9	53	57.5	58.9	59.4	63.8	63.2	63.9	64.4	2.81	9.19	12.5	23.34	A	A	A	A	A	A	A	A	A	A	A	A	A	A	A	A	A	A	A	A	A	A	A	A	A	A	A
346_m2	13.5	23.3	32.6	40.3	46.2	49.5	47.9	50	55	57.3	59.3	53.9	45.8						2.87	9.56	13.79	12.68	A	A	A	A	A	A	A	A	A	A	A	A	A	A	A	A	A	A	A	A	A	A	A	A	A	A	A
347_m3	13.4	21.7	29.7	36.5	40.5	43.4	45.1	48.6	52	53.6	49.9	53.5	52.1	50.8	49.2				2.58	9.97	17.07	12.71	A	A	A	A	A	A	A	A	A	A	A	A	A	A	A	A	A	A	A	A	A	A	A	A	A	A	A
354_m1	18.7	29.7	37.9	41.4	45.3	49.2	51.1	55.2	60.5	62.1	66.5	69.6	72.9	75.4	80.2	75	72.4	68.5	3.87	11.43	20.56	35	A	A	A	A	A	A	A	A	A	A	H	H	H	H		H	H	H	H	H	H	H	H	H	H	H	H
355_m2	17.9	29.2	37.7	42	47.2	51.4	52.8	56.3	60.5	62.3	65.8	67	68.8	71	67.8	70.3	70.4	69.2	2.69	10.71	20.84	30.87	A	A	A	A	H	H	H	H	H	H	H	A	A	A	A	A	A	A	A	H	H	H	A	A	A	A	A
356_m3	16.2	24.7	29.9	33.7	38.8	42.4	43.9	47.2	50.5	51.6	54.6	56.4	57.5	59	61.5	63.6	65.3	67.2	3.09	10.68	18.96	25.49	H	H	H	H	H	H	H	H	H	H	H	H	H	H	H	H	H	H	A	A	H	H	H	H	H	H	H
357_m4	16.3	26.9	35.2	39.7	44.2	47.9	48.9	52.2	55.2	56.6	59.3	62.1	65.4	67.6	69.9	73.1	75.5	76.4	2.01	11.48	19.42	27.46	H	H	H	H	H	A	A	A	A	A	A	A	A	A	A	A	A	A	A	A	A	A	A	A	H	H	H
358_m5	15.5	25.5	34.7	39.1	44.9	47.2	49	51.8	54.5	56.4	60.6	61.5	63.6	66	68.5	69.7	71.9	74.1	2.52	8.91	16.26	26	A	A	A	A	A	A	A	H	H	H	H	A	A	A	A	A	A	A	A	A	H	H	H	H	H	H	H
365_m1	17.2	25.9	34	37.6	41.2	44.6	47.8	49.7	51.8	53.1	55.3	56.8	60	62.1	63.4	66.3	68.6	71.1	2.55	8.5	17.45	23.26	H	H	H	H	H	H	H	H	H	H	A	A	A	A	A	A	A	A	A	H	A	A	A	A	A	A	A
366_m2	15.9	25.1	34.3	38.5	44	47.8	50.3	52.8	55	58.1	61	63.5	66.5	69.2	70.2	70.8	72.2	74.3	2.34	11.72	19.91	30.53	A	H	H	H	H	H	H	H	H	H	H	H	H	H	H	H	H	H	H	H	H	A	A	A	A	A	A
367_m3	16.6	25.6	34.9	39.4	43.2	48.2	50.8	54.8	57.2	58.5	61	62.8	62.3	62.2	64.1	68.4	70.7	73.5	2.72	10.64	19.35	23.39	H	H	H	H	A	A	A	A	A	A	H	H	H	H	H	H	H	H	H	H	H	H	H	A	A	A	A
368_m4	15.4	23.8	32.7	37.6	43.4	48.7	51.7	54.8	57.3	59	61.8	65	67.4	70.5	72.5	75	78.1	82.1	2.3	9.47	21.21	29.93	A	A	A	A	A	A	A	A	A	A	A	A	A	H	H	H	H	H	H	A	A	A	A	A	A	A	A
369_m5	16.1	27.3	38.6	43.1	45.6	45.8	47.1	48	46.5	46.4	46.7	47.7	47.9	48.2	48.3	47.8	47.4	48.9	2.49	13.55	17.13	16.17	A	A	A	A	A	H	H	H	H	H	A	H	H	H	H	H	H	H	H	H	H	H	H	H	H	H	H
375_m1	14.9	25.2	34.3	39.6	44	47.6	48.7	52	54.3	56.5	60.2	61.6	64.7	67	70	69.8	71.3	72.6	2.16	8.61	16	25.92	H	H	H	H	A	A	A	A	A	A	A	A	A	A	A	A	A	A	A	A	H	H	H	H	H	A	A
376_m2	14.2	23.7	33.4	38.4	43.7	46.8	49.6	52.5	56	57	62.1	63.4	65	67.2	67	65.7	65.4	71	1.93	11.04	21.8	31.89	A	A	A	A	H	H	H	H	H	H	A	A	A	A	A	A	A	A	A	A	H	H	H	H	H	A	A
377_m3	15.3	25.7	33.8	37.6	43.3	47.3	49.6	54.1	57	57.9	62.1	63.3	66.9	68.9	70.8	71.9	75.1	76.5	2.08	8.56	19.55	28.43	A	A	A	A	A	A	A	A	A	A	A	A	A	A	A	A	A	A	A	A	A	A	A	A	A	A	A
378_m4	14	23.7	32.2	36.8	41.8	43.8	43.5	44.7	45.3	45.1	45.9	45.8	46.4	46.7	46.7	46.5	45.9	45.7	2.04	8.53	13.89	15.12	A	A	A	A	A	A	A	A	A	A	A	A	A	A	A	A	A	A	H	H	H	H	H	H	H	A	A
386_m1	13	21.8	29.8	32.2	36.5	38.7	39.7	40.1	39.7	41.7	44.5	45.9	46.6	47.5	48.5	48.8	48.5	47.8	2.12	7.47	12.14	16.1	H	H	H	H	H	H		H			H	A	A	A	A	A	A	A	A	H	H	H	H		H	H
387_m2	13	24.4	31	31.9	32.4	34.4	37	41.4	40.5	42.4	47.4	49.3	51.4	54.1	56.5	59.4	59.8	66.6	1.98	3.32	7.82	15.8	H	A	H	A	H	A	H	A	H	H	A	A	H	A	A	H	H	A	A	H	H	H	H	H	H	H
388_m3	10.7	18.7	27	29.7	33.8	36.9	37.1	39.5	39.4	40.5	43	43.6	43.9	45.7	47	47.6	48.8	49	1.58	5.89	12.54	14.31	H	H		H		H		H	H	H	A	A	H	A	A	A	H	A	A	H	H	H	H	H	A	A	A
389_m4	12.2	22.1	32.1	34.9	38.9	42.4	43.2	45.1	44.3	46.3	50.5	51.4	51.9	54.1	55.6	57.7	59.7	61.3	2.05	8.46	15.9	20.02	H	H	H	H	H	H	H	H	H	H	H	H		H	H	H	H	A	A	A	A	A	A	H	H	H	H
390_m5	12.8	22.7	27.3	28.5	30.7	34.3	42.5	48.3	51.8	54.6	59	61	63.6	64.5	67.3	69.4	72	74.4	1.96	2.9	16.64	27.87	H	H	H	H	H	H	H	A	A	A	A	A	A	A	H			H	H	H	A	A	A	H	A	A	H
391_m6	12.6	24	33.4	36.7	42.2	45.2	47.7	51.1	54.5	55.9	59.7	60.7	63	65.3	67	70.2	72.9	75	1.88	9.75	18.47	26.08	A	A	H	A	H	A	A	A	A	A	A	A	A	A	A	A	H	A	A	H	H	H	H	H	H	H
392_m7	13.5	22	30.9	34.7	40.3	44.8	44.5	48.3	51	52.4	55.8	57.3	57.6	60	60.7	63	64.5	66.6	1.81	7.6	17.31	22.21	H	H		H		H		H	H	H	H	A	H	A	A	H	H	A	A	H	A	A	A	A	A	A	A
393_m8	12.7	23.1	33.8	37.5	42	46.1	46.8	48.5	51.4	52.8	56.1	56.3	57.6	57.8	58.9	59.3	59.5	60.8	1.75	8.28	14.95	22.46	A	A		H		H		H	H	H	H	H	H	H	H	H		H	H		H	H	A	H	A	A	H
405_m1	14.8	23.5	32.5	37	43.2	48.2	49.9	53.2	58.6	60.7	64.3	66.6	68.1	70.7	71.7	74.2	75.6	72.6	2.71	8.9	21.51	31.58	A	A	H	H		H		H			A	H	H	H	H			H	H	H	A	A	A	H	A	A	H
406_m2	14.3	21.1	30.8	33.1	36.8	40.5	41.1	44.2	47.3	49.9	53.4	54.8	56.1	57.8	59.8	62.7	64.8	65.9	2.66	8.26	16.51	24.23	A	A	H	A		H		H	H	H	H	A	H	A	A	A	A	A	A	H	H	H	H	H	H	H	H
407_m3	13.3	19.2	31.2	36.5	43.6	47.4	49.1	52.6	57.3	58.7	57.3	56.3	49.1	45	41.6	36.1			3.47	8.83	19.38	15.63	A	A	A	H	H	H	H	H	H	H	H	A	A	A	A	A	A	A	A	A	H	H	A	A	A	A
408_m4	12.7	19.5	30	34.5	40	43.4	44.5	47.9	52.3	55.1	58.7	59.3	58.8	58.9	62.7	63.7	69	73.2	3.3	8.83	17.35	24.68	H		A	A	A	A	A	A	A	A	A	A	A	A	A	A	A	A	A	A	A	A	A	A	A	A	A
409_m5	13.5	21.2	32.5	37.6	44.5	49.3	50.3	54.8	59.3	61.3	63.9	67.1	70.8	74.1	77.1	79.8	81.3	83.4	2.53	9.52	20.94	33.61	A	A	A	A	A	A	A	A	A	A	H	A	H	H	H	H	H	H	H	H	H	H	H	H	H	H	H
415_m1	14.9	26.4	36	40.2	45.6	49.5	51.8	53.4	58	60.6	61.8	63.6	66.5	66.9	67	69.4	71.9	72.4	3.26	9.62	17.28	27.69	A	A	A	A	H	H	H	H	H	H	H	A	A	A	A	A	A	A	A	H	H	A	A	A	A	A	A
416_m2	12.5	22.9	32.3	36.1	41.5	45.1	46.1	48.3	50.2	52.9	54.5	55.6	60.3	60.6	62.8	65	67.6	69	1.97	7.17	14.29	21.13	A	A	A	A	A	A	A	A	A	A	A	A	A	A	A	A	A	A	A	A	A	A	A	A	A	A	A
417_m3	11	20.4	38.8	32.9	37.9	41.7	44.7	47.2	49	50.1	50.9	51.4	51.2	52	51.9	53.1	52.8	53.1	2.38	8.39	17.43	19.69	A	A	A	A	A	A	A	A	A	A	A	A	A	A	H	H	H	H	H	H	H	H	H	A	A	A	A
418_m4	11.7	24.2	34.8	39.8	46.2	50.2	51.4	53.5	52.6	52.1	49.4	44.2							2.43	11.52	19.14		A	A	A	A	A	A	A	A	A	A	A	H	H	H	H	H	H	H	H	H	H	H	H	H	H	A	A
425_m1	12.1	22	31.1	32.2	35.2	38	41.8	44.1	50.5	55.2	58.2	60.6	64	66.1	68.9	70.9	73.7	76.7	2.17	4.97	9.47	24.45	A	A	A	A	A	A	A	A	A	A	A	A	A	A	A	A	H	H	H	H	A	A	A	A	A	A	H
426_m2	13.9	23.2	31.4	35.1	40.6	44.2	45.9	48	52.5	55.7	57.1	58.7	61.2	61.6	63.5	64.3	64.8	64.8	3.26	6.95	14.88	25.05	H	H	H	H	H	H	H	H	H	A	A	H	H	H	H	H	H	H	H	H	H	H	H	A	A	A	A
427_m3	12.4	23.5	33.5	37.4	40	44.1	45.4	47.7	53.2	55.8	56.4	57.2	59.8	62.1	65.6	66.4	68.4	70.8	2.32	8.61	13.33	23.61	H	H	H	A	A	A	A	A	A	A	A	H	H	H	H	H	H	H	A	A	H	H	H	H	H	H	H
428_m4	10.7	20.8	29.9	36.7	42.5	46.5	47	48.5	51.8	55.8	57.5	59.4	62.5	64.9	68.2	70.3	74.1	76.7	2.17	9.79	16.74	28.53	A	A	A	A	A	A	A	A	A	H	H	H	H	H	H	H	H	A	A	A	H	H	H	H	H	H	H
434_m1	10.8	20.5	29.5	34.8	39.9	41.9	43	44.5	47	51	52.4	53	56.1	57.1	59.3	61	61.9	63.9	1.88	6.41	12.53	20.88	A	A	A	A	A	A	A	A	A	A	A	H	H	H	H	H	H	A	A	A	A	A	A	A	A	A	A
435_m2	8	14.9	23.8	31	38.1	42.3	45.7	47.8	51.8	56.3	58.4	63.6	66.3	69.8	72.2	74.5	77.2	79.7	1.02	7.88	16.35	30.65	H	H	H	H	H	A	A	A	A	A	A	A	A	A	A	A	A	A	A	A	H	H	H	H	H	H	H
436_m3	12.6	23.5	32.5	37.7	42.3	44.2	46.2	47.6	50.2	53.5	55.7	57.7	60.6	62.5	61.5	64.2	65.9	69.9	2.37	9.74	14.84	24.86	H	H	H	H	H	H	H	H	H	H	H	A	A	A	A	A	A	H	H	H	H	A	A	A	A	A	A
446_m1	16.1	29.6	35.6	41.3	45.3	49.5	49.8	51.8	56.2	59.4	60.9	64.1	65.7	68.2	70	71.4	72	74.6	2.5	9.29	16.36	27.49	H	H	H	H	H	H	H	H	H	H	A	H	H	H	H	H	H	H	H	H	H	H	A	A	A	A	A
447_m2	12	24.4	32.4	36.5	40	42.8	44.6	47.3	52.6	55.5	56.5	59.7	61.2	62.9	64.1	65.7	66.8	69.2	2.07	6.79	12.69	22.94	H	H	H	H	H	H	H	H	H	A	A	A	H	H	H	H	H	H	H	A	A	A	A	A	A	A	A
448_m3	10.8	24.5	31.8	36.2	39.6	43.9	44.8	47.2	51.2	53.7	55	57.7	59.8	61	62.9	65	66.4	67.1	1.01	7.94	14.62	24.48	H	A	A	A	A	A	A	A	A	A	A	H	H	H	H	H	H	H	H	H	H	H	H	H	H	H	H
449_m4	12.4	26.5	35.1	41.1	45.7	49.8	51.8	54	58	61.9	63.4	66.6	64.1	63.4	61.5	60.8	64.3	66.9	2.01	10.84	18.8	27.32	H	A	A	A	A	A	A	A	A	A	H	A	A	A	A	A	A	A	A	A	A	A	A	A	A	A	A
450_m5	14	25.5	31.2	34.8	38.8	41.9	44.2	47.1	51.5	54.9	56.2	59.2	61.8	61.9	62.6	64.4	65.8	66.9	2.52	7.52	13.76	25.47	H	A	A	A	A	A	A	A	A	A	H	H	H	H	H	H	H	H	A	A	A	A	A	A	H	H	H
455_m1	9.9	20	28.3	32.7	36.1	39.9	47.3	44.4	49.6	53.1	55.1	58	59.7	62	64.2	66.4	67.9	69.5	1.2	6.59	13.03	24.31	H	H	H	H	H	H	H	H	H	A	A	A	A	H	H	H	H	H	H	A	A	A	A	A	A	A	A
456_m2	9.4	19.9	28.7	33.5	38.7	43.2	45.4	47	51.4	52.6	52.8	54.3	54.8	55.1	56	56.7	56.6	55.8	0.88	7.05	15.28	21.45	H	H	H	H	H	H	H	H	H	H	A	A	A	A	A	A	A	A	H	H	H	H	H	H	A	A	H
457_m3	9	20.4	28.8	34.7	39.4	45.5	47.9	49.5	53.7	55.9	57.2	60	61.7	63.7	62.3	61.8	64.3	65.6	0.83	8.28	19.07	27.98	A	A	A	A	A	A	A	A	A	A	A	H	H	H	H	H	H	H	A	A	A	A	A	A	H	H	H
458_m4	10.1	24.3	34.4	39.5	42.1	46.7	49.4	50.7	54.6	56.3	59.6	63.2	65.5	66.8	67.6	70.1	70.7	72.8	0.98	9.32	16.61	26.17	H	H	H	H	H	H	H	H	H	H	H	A	A	A	A	A	A	A	A	A	A	A	A	A	A	A	A
459_m5	10.4	21.4	30.4	36.1	40.4	43.8	44.8	46.9	51.1	53.6	55.4	57.6	60.2	60.9	63.1	64.3	65.7	67.6	0.99	8.07	13.22	22.66	H	H	H	H	H	H		H	H	H	H	H	H	A	A	A	A	A	A	A	A	A	A	A	A		H
463_m1	14.9	23.4	30.1	36.6	40.1	45.1	42.7	49.4	50.7	54.1	55.2	56.5	58.1	59.9	60.8	63.4	65.8	67	2.37	7.27	15.32	20.77	A	A	H	H	H	H	H	H	H	H	A	H	H	H	H	H	H	H	H	H	A	A	A	A	A	A	A
464_m2	15.3	24.4	31.6	36.2	39.6	43	43.7	44.4	45.9	46.2									2.47	9.46	16.48		A	A	A	A	A	A	A	A	A	H	H	A	A	A	H	H	H	H	H	H	H	H	H		A	A	A
465_m3	15.2	22.8	30.3	36.2	40.4	46.2	48.7	50.6	54.5	57.6	59	61.1	63.7	63.6	65.4	68.5	70.2	70.4	2.5	7.6	17.63	26.22	A	A	A	A	A	A	A	A	A	A	H	H	H	H	H	H	H	A	A	A	A	A	A	A	H	H	H
466_m4	15.4	24.4	31.4	36.5	40.1	45	47.3	49.4	52.6	49.2									2.41	9.27	18.83		A	A	A	A	A	A	A	A	A	A	H	A	A	A	H	H	H	H	H	H	H	H	H	H	H	H	H
470_m1	10.8	16.4	23.6	28.4	30.9	35.7	37.4	39.2	42.9	44.8	47.2	49.8	51	51.5	53.1	55.3	56.7	58.5	2.06	6.5	12.9	19.49	A	A	H	H	H	H	H	H	H	H	A	H	H	H	H	H	H	H	A	A	H	H	H	H	H	H	A
471_m2	10.4	17.5	26.9	35.2	39.9	44.4	47.9	50.6	56.3	58.9	62	65.7	68.8	71.4	74.3	75.2	73.3	69.1	1.79	10.22	20.44	33.97	H	H	H	A	A	A	A	A	A	A	A	A	A	A	A	A	A	A	H	A	A	H	H	H	H	H	H
472_m3	10.7	18.6	27	33.9	38.7	43.3	45.8	48	52.2	55.2	56.9	60.4	63.4	65	67.2	69.6	71.2	74.6	1.74	9.58	17.63	29.44	A	A	H	H	H	H	H	H	H	H	H	A	A	A	A	A	A	A	A	H	H	H	H	H	H	H	H
478_m1	22.4	31	37.4	41.6	44.8	46.3	51.3	56.6	57.9	61.1	63.2	65.7	67.7	69.4	72.4	75.3	78.2	79.5	3.36	11.24	18.52	26.21	A	A	A	H	H	H	H	H	H	H	H	H	H	H	H	H	H	H	H	H	A	A	A	A	A	A	H
479_m2	23.2	34.4	39.9	43.6	44.8	46.3	48.7	50.7	48.3	52.5	54.6	57.3	60.1	61.2	61.6	62.4	64.7	64.9	3.66	11.24	13.73	20.27	H	H	H	H	H	H	H	H	H	H	A	A	A	A	A	A	A	A	A	A	A	A	A	A	A	A	A
480_m3	20.9	30.5	36.7	40.8	42.9	45.1	48.2	51.7	52.5	56	59.2	60.6	61.8	63.4	65.5	67.3	68.6	71.7	2.7	11.38	16.29	24.59	H	H	H	H	H	H	H	A	A	A	A	H	H	H	H	H	H	H	H	H	H	H	H	H	H	H	A
481_m4	19.3	29.4	34.9	39.1	40.4	43.3	48.1	51.2	51.1	56	60.4	62.6	64.4	65.6	67.4	70.3	71.8	71.7	2.62	8.08	14.51	25.25	A	A	A	A	A	A	A	A	A	A	H	H	A	A	A	A	A	A	A	A	H	H	H	H	H	H	H
482_m5	18.7	30.5	38.4	43.5	46.1	46.8	46.8	46.6	45.2	40.6									3.55	11.91	10.55		A	A	A	A	A	A	A	A	A	A	A	A	A	A	A	A	A	A	A	A	A	A	A	A	A	A	A
483_m6	22	33.2	38.5	41.8	45.6	46.7	50.1	52.8	53.4	58.2	59.8	61.2	62.2	62.2	65.7	68.8	71.6	74.8	3.75	9.5	16.44	23.8	A	A	A	A	A	A	A	A	A	A	A	A	A	A	A	A	A	A	A	A	A	A	A	A	A	A	A
484_m7	18.4	31.3	40.8	45.2	48.8	48.8	41.6	38.9											3.55	14.09	5.52		A	A	A	A	A	A	A	A	A	A	A	A	A	A	A	A	A	A	A	A	A	A	A	A	A	A	A
489_m1	19.7	30	37.4	41	44.2	46.1	48.9	53.7	56.6	60.8	63.9	64.6	55.2	50.5	48.4	43	40.7	80.6	2.88	10.02	15.51	21.06	H	H	H	H	H	H	H	H	A	A	A	H	H	A	A	A	A	A	A		H	H	H	H	H	H	H
490_m2	20.6	30.5	38	42.5	44.8	47.1	50.2	54	56.1	60.7	63.2	66.1	67.5	71.8	74.2	77.3	79.5		2.65	13.18	18.8	30.5	H	H	H	H	H	H	H	H	H	H	A	H	H	H	H	H	H	H	H	A	H	H	H	H	H	A	A
491_m3	17.3	27.8	35.7	41.3	45.7	48.3	50.7	55.7	57.1	61.9	64.5	68.1	68.9	73.9	77.4	80.7	78.7		3.05	12.96	21.35	34.76	A	A	A	A	A	H	H	H	H	H	H	A	H	H	H	H	H	H	H	H	H	H	H	H	H	H	H
492_m4	23	34.4	41.6	44.4	45.2	44.7	43.9	46.1											4.38	12.87	8.19		A	A	A	A	A	A	A	A	A	A	A	A	A	A	A	A	A	A	A	A	A	A	A	A	A	A	A
493_m5	18.1	28.5	36.4	41.6	44.5	47.1	49.3	52.8	55.6	59.7	63.2	64.8	68.8	71.7	74.9	77.2	79.3	81.5	3.38	12.27	17.87	29.09	A	A	H	H	H	H	H	H	A	A	A	H	H	H	A	A	A	A	A	A	A	A	A	A	A	H	H
494_m6	18.3	28	37	41.4	44.6	47.7	50.9	53.8	56.1	60.6	63.9	63.4	60.7	62.9	69.5	72.1	73.2	76.1	2.39	12.51	18.7	23.47	H	H	H	H	H	H	H	H	H	H	H	A	A	A	A	A	A	A	A	A	A	A	A	A	A	A	A
495_m7	16.8	27.6	34.8	40.4	43.9	46.8	49.5	53.7	56	60.2	63.3	66.2	69.8	72.4	75.5	78.4	79.2	83.2	2.66	10.53	16.29	30.83	H	H	H	H	H	H	H	H	H	H	H	A	A	A	A	A	A	A	A	A	A	H	H	H	H	H	H
500_m1	19.4	31.8	41.3	45	50.7	51.5	54.7	47											2.29	14.25	14.96		H	H	H	H	H	H	H	H	H	H	A	A	A	A	A	A	A	A	A	A	H	H	H	H	H	H	H
501_m2	16.2	28.8	37.3	42.1	47.1	45.8	46.3	44.4	44.9	44.9	45.5	45.2	44.2	45.6	45.4	46.2	46.6	46.7	2.7	12.88	10.64	7.73	A	A	A	A	A	A	A	A	A	A	A	A	A	A	A	A	A	A	A	A	A	A	A	A	A	A	A
502_m3	16.5	25.2	33.6	41.4	48.6	49.9	50.2	53.4	54.8	58	62	62.8	65.6	67	51.1	68.5	69.6	72.2	2.1	13.34	19.92	28.58	A	H	H	H	H	H	H	H	H	H	H	A	H	H	H	H	H	H	H	H	A	A	A	A	A	H	H
503_m4	16.2	27.8	35	39.2	43.9	44.8	48.7	49.6	50.8	50.5	54.4	55	57.5	58.4	60.4	63.3	65.2	67.9	2.21	11.46	14.28	20.6	H	H	H	H	H	H	H	H	H	H	H	H	H	H	A	A	A	A	A	A	A	A	A	A	A	A	A
504_m5	19.1	27.7	32.7	36.9	39.5	37.1	43.8	47.2	49.1	52	55.2	55.7	55.8	58.9	59	61.3	63	66.6	2.06	7.91	9.53	15.56	A	A	A	A	A	A	A	A	A	A	H	H	H	A	A	A	A	A	A	A	A	A	A	A	H	H	H
505_m6	17.6	28.4	35.8	40.1	44.3	45.8	47.7	46.7	47.5	45.3	46	46.3	48.6	49.1	50.6	51.8	53.3	54.8	2.71	12	12.51	10.65	A	A	A	A	A	A	A	A	A	A	A	A	A	A	A	A	A	A	A	A	A	A	A	A	A	A	A
506_m7	16.6	27.7	36	40.2	45.5	48.4	49.7	49.6	50.1	48.4	48.5	48.3	50.1	49	51.4	51.3	57	49.9	2.45	11.58	14.14	8.57	H	H	H	A	A	A	A	A	A	A	A	A	A	A	A	A	A	A	A	H	H	H	H	H	H	H	H
510_m1	16.1	25.6	32.6	37.4	41.7	45.2	46.8	50.4	51.2	55	58.7	59.7	60	60					2.42	9.01	17.04	24.39	A	A	A	A	A	A	A	A	A	A	A	H	H	H	H	H	H	H	H	H	A	A	H	H	H	H	H
511_m2	14.4	23.1	30.9	35.3	39.5	42.3	45.2	48.2	48.7	51.8	54.2	55.7	57.6	58.6	60.6	62.5	64.1	65.4	1.55	8.14	15.33	21.74	A	A	A	A	A	A	A	A	H	H	H	A	A	A	A	A	A	A	A	A	A	A	A	A	A	A
512_m3	16.2	29.4	39.7	44	47.8	47.8	50	52.1	51.2	42.1									2.84	12.76	15.37		A	A	A	A	A	A	A	A	A	A	A	A	A	A	A	A	A	A	A	A	A	A	A	A	A	A	A
513_m4	12.9	20.2	27	33.1	39.4	43.4	46	51.2	51.5	54.8	56.6	58.2	59.9	62	63.7	65.4	67.8	70.7	1.04	8.3	17.69	22.6	A	A	A	A	A	A	A	A	A	A	A	A	H	H	H	H	H	A	A	A	H	H	H	H	H	H	H
514_m5	14.1	22.9	30.3	36.5	43.8	49.5	50.5	55.1	56.9	62.1	64.2	66.5	68.8	68.8	69	72.3	74.8	79.2	1.6	11.69	22.69	32.56	A	A	A	A	A	A	A	A	A	A	A	H	H	H	H	H	H	H	H	H	A	A	A	A	A	A	H
515_m6	13.7	22.4	29.7	33.9	39.6	41.3	44.7	48.9	50.6	52.8	56.2	58.4	59	59.8	60.6	60.9	59.9	59.7	1.95	8.14	14.36	23.05	H	H	H	A	A	A	A	A	A	A	A	H	H	H	H	H	H	H	H	H	H	H	H	H	H	H	H
516_m7	10.9	19.9	29.6	33.6	38.5	39.2	40.3	45.1	45.7	50.9	54.8	56.3	57.9	59.5	61.1	63.7	65.3	67.3	1.14	7.82	13.59	24.08	A	H	H	H	H	H	H	H	H	H	A	A	A	H	H	H	H	H	H	H	A	A	A	A	A	A	A
521_m1	11	21.4	31.4	34.5	38.3	42	45.8	48.3	49.8	52.8	55.3	56.5	59.7						1.28	7.94	16.16	22.58	H	H	A	A	A	A	A	A	A	H	H	A	A	A	A	A	A	A	A	A	A	H	H	H	H	H	H
522_m2	10.4	19.8	29.3	33.6	36.8	42.2	46.4	53.3	52.9	56.4	58.3	62.1	64	65.4	66.4	68.9	71.1	74	1.03	7.06	17.38	26.81	A	A	A	A	A	A	A	A	A	A	A	A	A	A	A	A	A	A	A	A	A	H	H	H	H	H	H
523_m3	12.2	22.1	32.2	38.1	42.8	42.2	50.1	54.8	56.2	58	60.4	61.9	64.5	65	65.7	67.2	68.3	69.4	1.52	12.52	23.4	31.1	A	A	A	A	A	H	H	H	H	H	H	H	H	H	H	H	H	H	H	H	H	H	H	H	H	H	H
524_m4	10	18.8	28.1	33.3	37.9	41	42.1	45.4	45.4	48.1	50	51.5	53	54.2	56.1	58	59.2	61	0.92	10.14	17.89	21.13	H	H	H	H	H	A	A	A	A	A	A	H	H	H	H	H	H	H	H	A	H	H	H	H	H	H	H
525_m5	10	19.2	28.9	35.5	40.5	44.6	48	52	53.1	54.9	56.4	57.8	60.6	61.5	64	66.1	67.2	68.9	0.81	10.27	21.86	26.64	H	H	A	A	A	A	A	A	A	A	A	A	A	A	H	H	H	H	H	H	A	A	A	H	H	H
526_m6	13.4	23.1	30.6	35.7	40	42.7	44.8	48.3	49.7	53.1	54.2	55.1	56.5	57.4	57.8	60	60.3	61.9	1.38	9.84	16.59	21.8	A	A	A	A	A	A	A	A	H	H	H	A	A	A	A	A	H	H	H	H	H	H	H	H	H	A	A
527_m7	10.3	18.4	26.5	31.7	37.9	42	44.3	47.3	48.2	50.7	51.6	54	56.6	58	58.2	57.1	57.5	59.8	1.11	8.38	16.52	22.22	H	H	H	H	H	H	H	H	H	H	H	H	H	H	H	H	H	H	H	A	H	H	H	A	A	A	A
533_m1	9.3	17.5	27.5	34.1	38.8	42.7	45.5	49.4	50.9	54.9	56.6	57.6	60.5	61.9	64.1	66.2	68.6	69.9	0.79	8.86	17.9	25.22	H	A	A	A	A	A	A	A	A	H	H	A	A	A	A	A	A	A	A	A	H	H	H	H	H	H	H
534_m2	13	21.3	30.5	37.6	41.8	45.7	46.9	50.7	50.4	52.2	52.5	52.5	52.1	52.8	53.3	53.6	53.2	53.6	2	10.55	19.62	20.63	H	H	H	H	H	H	H	H	H	H	H	H	H	H		H	H	H	H	H	H	H	H	H	H	H	H
535_m3	11.7	20.8	30.5	35.8	38.2	41.6	43.6	48.3	49.1	53.1	54.6	57.5	59.2	60.6	62	64.1	64.3	64.9	1.49	9.09	15.3	23.88	H	H	H	H	H	H	H	H	A	A	A	H	H	H	H	A	A	A	A	A	H	H	H	H	H	H	H
536_m4	9.6	19.3	31.7	39.9	45.1	49.2	51.9	56.1	55.9	60.3	60.5	60.7	62	64.4	66.4	69	70.7	70.8	1.01	10.4	19.43	24.38	A	H	H	H	H	H	H	H	H	H	A	A	A	A	A	A	A	A	A	A	A	A	A	A	A	A	A
537_m5	10.9	19.8	31.3	39.2	45.2	48.5	49.3	52.6	52.8	55	55.5	53.7	52.3	52	53.3	52.8	54.7	55.3	1.29	10.19	17.78	16.18	A	A	A	A	H	H	H	H	H	H	H		H	A	A	A	A	A	A	A	A	A	A	A	A	A	A
544_m1	11.8	21.3	32.7	39.9	43.7	47.9	49.9	55.7	56.8	61.4	64.5	65	67.6	68.5	70.7	68.4	67.6	70.1	1.54	10.4	20.51	30.13	A	A	A	A	A	A	A	A	A	A	H	A	A	H	H	H	H	H	H	A	A	A	A	A	A	A	A
545_m2	11.3	20.4	32.7	41.2	45.7	49.4	50.5	52	50.1	50.4	47.6	47.2	41.8						1.19	11.34	18.58	9.14	H	H	H	H	H	H	H	A	A	A	A	A	A	A	A	A	A	H	H	H	A	A	A	A	A	A	A
546_m3	11.8	19.9	28.8	36.1	39.2	42.5	44.4	47.9	49.3	53	54.9	55.5	57.6	60	61.9	64.3	66.3	66.7	1.27	8.38	16.02	20.98	A	A	A	A	A	H	H	H	H	H	H	A	A	A	A	A	A	H	H	H	A	A	A	A	A	A	A
547_m4	11.9	21	31.6	37.5	41.5	45.3	48.3	52.5	54.7	57.3	59.9	60.3	61.8	64.4	65.2	67.1	68.5	69.7	1.38	10.9	19.67	25.82	H	H	A	A	A	A	A	A	A	A	A	H	H	H	H	H	H	H	H	H	H	H	H	H	H	H	H
553_m1	11	20.9	33.5	41.2	44.4	47.2	46.9	48.8	47.9	47.8	47.5	48.5	46.9	44.1					1.53	11.18	13.45	10.15	H	H	H	H	H	H	H	H	H	H	H	H	H	A	A	A	A	A	A	A	A	A	A	A	A	A	A
554_m2	12.1	21	31.2	38.8	43.1	48.6	50	53.3	55.7	61.5	64	65.8	69.3	68.6	70	73	74.5	74.5	1.19	9.8	19.39	29.06	H	H	H	H	H	H	H	H	H	A	A	H	H	H	H	H	H	H	H	H	A	A	A	A	A	A	A
555_m3	12.5	20.9	32.3	40.5	44.5	46.7	48.9	52.6	54.3	58.4	62.1	65	69.3	71.6	74	77.9	80.1	82.8	1.62	12.66	17.8	29.63	H	H	H	H	H	H	H	H	H	H	H	A	A	A	A	A	A	A	A	A	H	H	H	H	H	H	H
556_m4	12.2	21.5	33.6	40.2	43	46.7	49.5	52.6	55.1	59.5	62.9	64.7	68.7	69.9	72.5	74.9	77	80.8	1.68	10.37	17.09	28.84	H	H	H	H	H	H	H	H	H	A	A	H	H	H	A	A	A	A	A	A	H	H	H	H	H	H	H
557_m5	10.3	18.6	29.4	35.7	39.9	42.8	46.4	49.2	50.7	53.5	56.6	58.2	61.5	61.5	64.3	66.3	68.2	69.3	1.01	7.71	15.53	22.39	A	A	A	A	H	H	H	H	H	H	A	A	A	A	H	H	H	H	H	H	A	A	A	A	A	A	A
563_m1	11.2	21	30.4	35.7	35.9	38.6	41.7	47.1	48.8	52.3	56.3	58	61.1	62.7	64.1	67.1	70.6	72.9	1.29	7.58	13.54	24.03	H	H	H	H	H	H	H	H	H	H	H	A	A	A	A	A	A	A	A	A	A	A	A	A	A	A	A
564_m2	12.2	21.4	31.3	36.8	40.5	44.1	47.6	52.1	55	57.5	61.4	61.8	65.6	65.2	68	69.8	72.8	74.6	1.3	8.08	16.34	27.81	A	A	H	H	H	H	H	H	H	H	H	A	A	A	A	A	A	A	H	H	H	H	H	H	H	H	H
565_m3	11.4	20.3	29.8	35.7	36.2	35.6	35.1	37.8	38.4	40.3	42.4	43.3	45.5	47.1	49	53.6	55.1	56.9	1.24	8.07	6.41	12.59	H	H	H	A	A	A	A	A	A	A	A	A	A	A	A	A	A	A	A	H	H	H	H	H	H	H	H
566_m4	11.3	20.5	31.7	39.1	43	47.4	49.6	54.9	56.5	59.5	63.2	64.8	66.8	67.5	61.7	58.3	59.6	57	1.17	9.51	17.97	28.02	H	H	H	H	H	H	H	H	H	H	H	A	A	A	A	A	A	A	A	A	H	H	H	H	H	A	A
572_m1	10.1	16.7	26.3	32.3	36.7	41.2	43.9	48	50	54.1	55.9	56.5	59.6	60.2	61.6	63.9	65.9	66.2	1.17	6.83	15.55	22.54	H	H	H	H	H	H	H	H	H	H	H	A	A	A	A	A	A	A	A	A	A	H	H	H	H	H	H
573_m2	10.3	17.9	26	32.7	35.4	39	39.4	43.4	44.3	46.8	48.5	50.1	52.1	52.8	53.4	55	56.8	57.1	0.79	6.86	12.48	17.99	H	H	H	H	H	H	H	H	H	H	H	A	H	H	H	H	H	H	A	A	A	A	A	A	H	H	H
574_m3	9.7	17.4	27.1	34.9	38.9	42.7	44	49.4	50.6	54.5	58.6	59.3	64.4	64.6	68.1	70.6	72.7	75.1	0.96	7.64	14.55	23.74	H	H	A	A	A	A	A	A	A	H	H	A	A	A	A	A	A	A	A	A	A	A	A	A	A	A	H
579_m1	9.8	17.7	27.2	33.1	36.8	41.2	43.1	48.7	50.1	53.1	55.2	56.4	57.8	58.1	60.8	63.1	65.3	65.2	0.81	5.87	15.47	19.65	A	A	A	A	A	A	A	A	H	H	H	H	H	A	A	A	A	A	A	A	A	A	A	A	A	A	A
580_m2	8.8	16.3	26.1	33.4	37.5	40.7	42.1	47.5	48.3	50.3	53.3	54.3	56.5	56.4	57.8	61	64	65	0.68	6.67	15.09	19.62	A	A	A	A	A	A	A	A	H	H	H	A	A	A	A	A	A	A	A	H	H	H	H	H	H	H	H
581_m3	9	16.5	25.1	32.3	34.5	38.4	41.3	43.9	45.5	48	50.5	51.8	54.3	54.2	55.3	53.7	45.5	39.3	0.79	9.82	14.96	20.6	H	H	A	A	A	A	A	A	A	A	A	H	A	A	A	A	A	A	A	A	H	H	H	H	H	H	H
582_m4	9.2	16.4	26.2	33.1	38.2	42.9	45	49.6	51.1	53.6	56.1	57	59	59.2	61.7	65.5	65.8	66.4	0.83	7.55	18.51	24.18	A	A	A	A	A	A	A	A	A	A	A	A	A	A	A	A	A	A	A	A	H	A	A	A	A	A	A
588_m1	12.3	20.2	28.8	35.3	39.5	41.5	47.5	48.9	51.6	53.2	54.7	56.7	57	58.1	59.4	61.9	63.1	65.8	1.55	9.98	18.59	22.77	A	A	A	A	A	A	A	H	H	H	H	H	H	H	H	H	H	H	H	H	H	H	H	H	H	H	H
589_m2	14	23.8	32.8	37.5	41.3	43.1	47.8	48.9	52.2	54.1	56.8	58.6	59.8	60.9	62.4	63.9	65.5	67.6	1.98	9.42	15.96	24.63	A	A	H	H	H	H	H	H	H	H	H	A	H	H	H	H	H	H	H	H	H	H	H	H	H	H	H
590_m3	12.3	20.2	27.6	34.5	39.7	40.2	47	48.7	53.1	55.4	57.9	60.4	61.3	63.5	64.3	67.3	69.4	71.6	1.39	8.1	18.71	26.95	H	H	H	H	H	H	H	H	H	H	H	A	A	A	A	A	A	A	A	H	H	H	H	H	H	H	H
591_m4	11.4	19.9	28	35.5	41.5	44.5	51.2	52.2	57.1	60	62.8	64.3	66.2	68.5	71	73.5	75.9	79.6	1.55	10.04	21.51	31.36	A	A	A	A	A	A	A	A	A	A	A	A	H	H	H	H	H	H	H	H	A	A	A	A	A	A	A
592_m5	11	19	28.1	35.6	40.3	42.2	47.2	48.2	50.7	53.7	56	57.8	59.8	61.5	63.7	65.6	67.8	69.7	1.14	7.86	13.93	21.82	H	H	H	H	H	H	H	H	H	H	H	H	H	H	H	H	H	A	A	A	A	A	A	A	A	A	A
599_m1	12	21.5	31.6	38.7	41.8	43.1	48.4	49.2	52.2	55.4	58.4	59.7	60.3	62.5	63	65.2	65.9	67.2	1.37	9.93	15.72	24.13	A	A	A	A	H	H	H	H	H	H	A	H	H	A	A	A	A	A	A	A	H	H	H	H	H	H	H
600_m2	12	18.6	26.2	32.1	35.1	35.6	42	42.8	47.6	51.3	54.7	55.4	56	58.7	61.2	63.4	65	67.5	1.65	6.56	12.96	22.92	A	A	A	A	A	A	A	A	A	H	H	H	H	H	H	H	H	H	H	H	A	A	A	A	A	A	A
601_m3	12.7	21.6	30.2	36.1	40	40.5	45.6	46.6	49.3	51.4	54.6	57.6	57.7	58.3	60.2	62.4	63.6	65.8	1.46	8.76	14.03	21.91	H	H	H	H	H	H	H	H	H	H	H	A	A	A	A	A	A	A	A	H	A	A	H	H	H	H	A
602_m4	12.8	22	30.6	35	39.4	40.5	45.5	47.2	50	52.8	56.3	57.8	57.6	59.4	61.6	63.7	64.1	65.8	1.55	8.22	14.19	22.69	H	H	H	H	H	H	H	H	H	H	H	A	A	A	A	A	A	A	A	A	H	H	H	H	H	H	H
603_m5	13.3	21.2	25.5	23.8	25.8	28.6	28.7	29.6	30.2	31.2	32.4	32	32						1.54	2.76	3.45	4.15	H	H	A	A	A	A	A	A	A	A	A	H	H	A	A	A	A	A	A	A	H	H	H	H	H	H	H
609_m1	5.4	11	17.7	24.2	31.6	36.7	44.9	47.3	50.5	52	52.1	51.6	40.7	48.9					0.26	7	21.87	21.15	H	A	A	A	A	A	A	A	A	A	A	A	H	H	H	H	H	H	H	A	A	A	A	A	A	A	A
610_m2	10.5	17.2	23.3	28.2	33.1	33.8	39.1	40.3	43.4	44.3	47.1	49.4	49.1	51.2	53	52.6	52.4	53.9	1.43	6.49	14.56	20.95	A	A	A	A	A	A	A	A	A	A	H	H	H	H	H	H	H	H	H	H	A	A	A	H	H	H	H
611_m3	8.5	16.3	24.9	30.9	34.7	36.5	42.9	44.9	48.2	50.9	53.9	56	57.3	57.6	60.2	61.5	62.1	62.8	0.77	7.13	15.83	24.54	H	H	H	H	A	A	A	A	A	A	A	A	A	A	H	H	H	H	H	H	A	A	A	A	A	A	A
612_m4	8.2	15.5	23	28.6	33.7	37.2	43	44.2	47.3	48.4	52	52.9	54.2	54.9	57.6	57.9	58.9	59.4	0.84	7.64	16.92	23.42	H	H	H	H	H	H	H	H	H	A	A	H	H	H	H	H	H	H	H	H	H	H	H	H	H	H	A
618_m1	13	22.5	32.5	39.9	44	50.1	51.8	54.1	57.8	60.2	63.4	66.3	68.5	72.4	73.3	74.7	76.2	78.7	2.1	11.51	20.2	29.32	H	H	A	A	A	A	A	A	A	A	A	A	A	A	A	A	A	A	A	A	H	H	H	H	H	A	A
619_m2	14	25	32.9	39.9	44	51.8	52.4	56.3	58.9	62.8	65	67.8	69.5	73.4	74.7	77.4	78.4	80.8	1.58	9.74	20.66	30.12	H	H	H	H	H	H	H	A	A	A	A	A	A	A	H	H	H	H	H	H	A	A	A	A	A	A	A
620_m3	13.9	24.6	33.1	39.9	45	49.7	50.2	53.2	56.2	59.2	60.4	63.5	63.3	66.1	66.5	67.4	67.3	68.4	1.6	10.56	18.69	25.28	H	H	H	H	H	H	H	H	H	A	A	A	A	A	A	H	H	H	H	H	H	H	H	A	A	A	A
621_m4	13.6	24.4	34.7	41.7	45.9	50.3	50.1	51.3	51.2	53.1	51.9	51.6	51.1	51.4	50.6	46.5	45.4	46.5	2.29	13.19	19.42	16.28	A	A	A	A	A	A	A	A	A	A	A	H	A	A	A	A	A	A	A	A	A	A	H	H	H	H	H
622_m5	14.1	24.9	35.1	42.8	46.6	52.5	54.6	58.6	61.3	64.5	67.9	70.8	74.1	78.7	81	84.5	85.3	88	2.24	10.72	21.96	34.52	H	H	H	H	H	H	H	H	H	H	H	H	H	A	A	A	A	A	A	A	A	A	A	A	A	H	H
628_m1	13.1	22.4	31.7	42.8	44.4	50.3	51.9	55.2	58.4	61.4	61.8	64.4	65.4	63.4	58.1	59.9	63.7	71.2	2.88	11.66	22.51	29.58	A	A	A	A	A	A	A	A	A	A	A	A	A	A	H	H	H	H	H	H	H	H	H	H	H	H	H
629_m2	13.4	25.2	34.4	38.1	41.7	45.1	46.3	46.4	48.5										2.12	6.9	12.27		H	H	H	H	H	H	H	H	H	H	H	A	A	A	A	A	A	A	A	A	H	H	H	H	H	H	H
630_m3	12.7	23.9	33.8	40.4	45.3	51.2	52.3	55.8	57.9	60.4	61.2	64.3	66.1	68.9	70.6	72.3	74	74.2	1.92	10.73	19.42	25.91	H	A	A	A	A	A	A	A	A	A	A	H	H	H	H	H	H	H	H	A	H	H	H	H	H	H	H
631_m4	12.6	22.2	29.5	34.4	37.8	43.3	44.9	47.2	48.4	53.3	54.9	58	58.1	59	59.7	61.7	62.2	63.6	1.22	6.26	13.83	22.34	H	H	H	H	H	H	A	A	A	A	A	H	H	H	H	H	H	H	H	A	H	H	H	H	H	H	A
632_m5	12.2	21.8	31.6	37.2	41.2	47.1	49.1	51.3	52.9	55.5	55.1	56.8	57.8	60.2	60.6	62.3	63.3	63.4	2	9.25	18.05	23.82	A	A	A	A	A	A	A	A	A	A	A	A	A	A	A	A	A	A	A	H	H	H	H	H	A	A	A
638_m1	12.2	20.6	28	35.2	38	42.5	41.6	45.3	43.8	44.2	44.7	46.8	47.1	51.8	51.5	52.6	53.4	53.3	0.86	7.31	12.83	15.58	H	H	A	A	A	A	A	A	A	A	A	A	A	A	A	A	A	A	A	H	H	H	H	H	H	H	H
639_m2	12.4	22.6	32.5	38.9	42.5	47.8	48.8	51.2	52.4	55.9	53.6	53.2	52	52.8	52.5	53.3	51	47.7	2.21	11.09	19.44	19.28	A	A	H	H	H	H	H	H	H	H	A	H	H	H	A	A	A	A	A	A	H	H	H	H	H	H	H
640_m3	13	22.4	30	37.7	42.7	47.5	48.3	52.3	55.9	58.9	62	62.3	63.2	66.5	65.6	67.4	67.4	69.6	1.4	11.68	20.03	28.66	A	A	A	A	H	H	H	H	H	H	A	H	H	H	H	H	H	H	H	H	A	A	H	H	H	H	H
641_m4	13.2	25.3	35.8	40	42.3	47.4	48.8	52.7	54.5	58	62	64.6	64.8	52.5					2.09	8.48	15.44	25.75	H	H	H	H	H	A	A	A	A	A	A	H		A	A	A	A	A	A	A	A	A	A	A	A	A	A
642_m5	10.3	20.8	32.6	40.5	45.5	49	50.5	54.2	54.8										1.43	11.73	19.17		A	A	A	A	A	A	A	A	A	A	A	A	A	A	A	A	A	A	A	A	A	A	A	A	A	A	A
647_m1	9	19	29	36.4	41.8	48	49.7	53.2	56.6	58.1	49.3	48.6	48.7	54.3	57.4	62.9			0.93	9.1	19.49	14.49	A	A	A	A	A	A	A	A	A	A	A	A	A	A	A	A	A	A	A	A	A	A	A	A	A	A	A
648_m2	13.8	22.7	28.7	33.3	36.1	39.1	39.6	42.2	44.6	46.5	48.8	50.5	50.7	50.9	52	53.6	53.3	54.1	1.45	9.44	14.48	17.34	A	A	H	H	H	H	H	H	H	H	A	A	A	A	A	A	A	A	A	A	H	H	H	H	A	A	A
649_m3	10.9	19.4	27.5	32.7	35.7	40.3	39.9	42.6	45.5	48	51.7	53.5	53.7	55.7	56.6	57.9	56	56.2	1.41	7.3	13.41	19.96	H	H	H	H	A	A	A	A	A	A	H	A	A	A	A	A	A	A	A	A	A	A	A	A	A	A	A
655_m1	14.8	26.2	36.2	41.3	47.5	49.1	48	48.6	49.1	50.4	49.9	50.8	54						2	11.59	16.94	18.17	A	A	A	A	A	A	A	A	A	A	A	A	A	A	A	A	A	A	A	A	A	A	A	A	A	A	A
656_m2	13.9	25.9	37.7	43.7	48.2	49.8	50.4	44.7											1.91	13.28	12.1		A	A	A	A	A	A	A	A	A	A	A	A	A	A	A	A	A	A	A	A	A	A	A	A	A	A	A
657_m3	12.5	22.8	33.2	36.9	41.5	42.1	43.7	44.6	43.9	44.7	44.9	44.9	45.8	44.1	44.3	45.6	43.7	44.2	2.12	9.39	13.01	12.68	H	H	H	H	H	H	H	A	A	A	A	H	H	H	H	H	H	H	H	H	H	H	H	H	H	H	H
658_m4	15.5	27	37.5	41	46.6	47.6	49.2	51.5	51.7	52.1	45.9								3.01	10.63	17.42		H	H	H	H	H	H	H	H	H	H	A	A	A	A	A	A	A	A	A	A	A	A	A	A	H	H	H
659_m5	12.4	22.8	33.9	39.6	46	47.5	50.9	53	48.3	50.7	52.6	56.3	58.6	58.8	51.5	51.1			1.45	11.1	20	22.52	A	A	A	A	A	A	A	A	A	A	A	A	A	A	A	A	A	A	A	A	A	A	A	A	A	A	A
668_m1	14.1	25.8	37.1	42.1	47.1	48	50.5	53.3	52	43.4	36.4								1.95	11.08	17.79		A	A	A	A	A	A	A	A	A		A	A	A	A	A	A	A	A	A	A	A	A	A	A	A	A	A
669_m2	13.4	23.6	33.8	38	43.2	45.6	50.1	52.2	54.3	57	58.6	60.7	61.7	62.2	64.6	67.8	68.3	71.4	1.82	10.67	18.69	24.04	A	A	A	A	A	A	A	A	A	A	H	H	H	H	H	H	H	A	A	A	H	H	H	H	H	H	A
670_m3	13.8	25.6	36.8	41.1	47.4	49.3	53	55.1	55.9										1.65	11.03	20.23		A	A	A	A	A	A	A	A	A	A	A	A	A	A	A	A	A	A	A	A	A	A	A		A	A
671_m4	12.3	22.9	35.1	40.2	45.4	47.6	50.3	51.4	53.3	56.3	57.5	57.9	60.9	58.9	62	63.9	66.3	61.6	1.57	10.91	18.63	24.68	A	A	A	A	A	H	H	H	H	H	H	H	H	H	H	H	H	H	H	H	A	A	A	A	A	A	A
678_m1	9.1	18.1	26.7	32.1	39	41.4	46.4	49.3	52.3	52.2	55	56.9	58.7	59.4	58.9				1.11	8.19	18.89	25.94	A	A	A	A	A	A	A	A	A	A	A	A	A	A	A	A	A	A	A	A	A	A	A	A	A	A	A
679_m2	11.1	21.4	31.8	37	44.3	47.6	51.3	51.9	52.1	49.1	47.6	45.9	47	46.9	44.7	38.6			1.68	9.38	19.95	14.18	H	H	H	H	H	H	H	H	H	H	H	H	H	H	H	H	H	H	H	H	A	A	A	A	A	A	A
680_m3	12	19.2	25.6	28.3	35	37.8	41.1	43.3	46.8	49.4	51.9	53.4	55	55.4	58.1	60.1	61.7	61.6	2.04	4.97	13.23	20.57	H	H	H	H	H	H	H	H	H	H	A	H	H	H	H	H	H	H	H	H	H	H	H	H	H	H	H
681_m4	10.7	20.6	30.8	36.9	43.9	46.2	50	52.5	56.9	60.2	63.2	65.2	67.1	67.7	71.4	70.9	71.9	69.5	1.89	8.7	17.19	29.56	H	H	H	H	H	H	H	H	H	A	A	H	H	H	H	H	H	H	H	H	A	A	A	A	A	A	A
682_m5	9.1	17.9	26.7	32.1	40	42.6	46.4	48.8	50	54.2	56.9	55.2	57.5	56.1	57.2	59.5	59.2	56.2	1.06	6.45		21.73	A	A	A	A	A	A	A	A	A	A	A	A	A	A	A	A	A	A	A	A	A	A	A	A	A	A	A
700_m1	11.5	22.2	32.2	43.1	46.3	47.8	49.4	51.3	53.5	55	54.8	55.8	56.4	56.7	56.6	57.2	54.8	53.9	1.5	13.34	18.31	21.02	H	H	H	H	H	H	H	H	H	H	H	H	H	H	H	H	H	H	H	A	A	H	H	H	H	H	H
701_m2	11.2	23.3	33.1	43.6	46.9	49.1	52.6	54.2	56.4	58.4	59.6	61.7	61.2	62.2	63.3	63.8	65.3	65.1	1.94	12.84	19.76	26.19	H	H	H	H	H	H	H	H	H	H	A	H	H	H	H	H	H	H	H	H	A	A	A	H	H	H	H
702_m3	14	27	36.3	43.8	47	51.4	54.2	57.5	59.8	61.8	64.8	67	69.7	72	75.8	71.4	73.1	73.6	1.94	12.13	20.82	29.34	H	H	H	H	H	H	H	H	H	H	H	A	A	A	A	A	A	A	A	A	A	A	A	A	A	A	A
703_m4	12.5	21.6	29.7	39	40	42.5	46.5	49.6	53.9	56.3	60.4	62.6	60.8	64.5	61.9	64.8	64	63.9	2.02	9.31	16.55	26.75	A	A	A	A	A	A	A	A	A	A	A	H	H	H	H	H	H	H	H	H	A	A	A	A	A	A	A
704_m5	11.1	21.8	31.2	41.5	44.1	47.9	51.2	54.5	57.8	60	63	64.5	63.7	63.2	61.8	55.1	50		1.84	11.48	19.73	28.67	A	A	A	A	A	A	A	A	A	A	A	A	A	A	A	A	A	A	A	A	H	H	H	H	A	A	A
705_m1	13.9	25	33.2	41.8	43.9	46.8	51.5	55.4	59.2	62.2	65.4	68.8	70.8	73.9	76.7	78	81.3	79.4	2.31	10.86	20.39	32.91	A	A	A	A	A	A	H	H	H	H	H	H	H	H	H	H	H	H	H	H	A	A	A	A	A	H	H
706_m2	13.1	24.9	34.6	41.7	42.8	45.1	49.4	51.3	54.4	57.3	58.3	61.7	63.4	65.9	68.5	69	71.2	72.7	2.56	11.13	18.83	28.17	H	H	H	H	H	H	H	H	H	H	A	H	H	H	A	A	A	A	A	A	A	A	A	A	A	A	A
707_m3	10.9	21.9	31.2	39.3	41.9	43.4	46	46.9	46.8	46.7	46.8	47.6	67.7	73.9	49.6	50.5	50.6	49.6	1.79	10.05	14.34	14.66	A	A	A	A	A	H	H	H	H	H	H	A	A	A	A	A	H	H	H	H	A	A	A	H	H	H	H
708_m4	13.2	23.9	29.8	38.4	40.8	44.4	47.3	49.6	52.8	54.1	56.1	59.6	60.4	60.4	61.3	64.1	64.5	67	1.77	10.58	18.52	23.99	A	A	A	A	A	A	A	A	A	A	A	A	H	H	H	H	H	H	H	A	H	H	H	H	H	A	A
709_m5	12.3	25.1	34.9	45.9	49.7	53.2	56.3	58.3	61.2	61.5	57.1	58.5	57.9	60	60.8	60.6	58.7	52.3	2	14.59	25.24	23.2	A	A	H	H	H	H	H	H	H	H	H	H	H	H	H	H	H	A	A	A	A	A	H	H	H	H	H
710_m1	15.6	28.3	35.8	41.2	44	46.1	47.7	51	52.5	54.7	57.8	61.6	63.5	65.9	68.4	69.5	70.7	72	2.99	9.94	13.53	23.71	H	H	H	H	H	H	H	H	H	H	H	H	H	H	H	A	A	A	A	A	A	A	A	A	A	A	H
711_m2	16.3	30.4	37.3	46.1	47	47.8	45.2												3.79	13.8			A	A	A	A	A	A	A	A	A	A	A	A	A	A	A	A	A	A	A	A	A	A	A	A	A	A	A
712_m3	13.3	25.9	33.7	42.2	46.2	49.6	52	55.6	57.7	59.9	62.2	65.3	56.9	69.7	72.1	74.6	75	77	2.08	12.35	19.41	26.27	H	H	H	H	H	H	H	H	H	H	H	H	H	H	H	H	H	H	H	H	A	A	A	A	A	H	H
713_m4	12.8	26.7	35.9	45.9	48.6	51.7	52.6	54.1	55.1	54	55.4	56.8	56.2	56.5	57.1	58	57.1	55.9	2.01	12.77	17.06	18.66	H	H	H	H	H	H	H	H	H	H	H	A	A	A	A	H	H	H	H	H	H	A	A	A	A	A	A
714_m5	13.5	25.4	35.3	45.3	49.2	52.9													3	15.24			A	A	A	A	A	A	A	A	A	A	A	A	A	A	A	A	A	A	A	A	A	A	A	A	A	A	A
715_m6	11.1	21.5	29.8	37.1	40.1	43.2	45.6	47.9	50.2	52.1	54.1	55.9	56.8	54.9	55.8	54.7	54.2	52.1	1.85	10.72	17.59	22.42	A	A	A	A	A	A	A	A	A	A	A	A		A	H	H	H	H	H	H	A	H	H	H	H	H	H
716_m1	14.7	26.7	34.2	40.9	44	47.5	48.6	52.5	55.8	58.6	60.7	65	64.9	63.6	60.7	65	63.4	63.3	2.6	10.02	16.36	27.37	A	A	A	A	A	A	A	A	A	A	A	H	H	A	A	A	A	A	A	H	H	H	H	H	H	H	H
717_m2	11.2	23.3	32.8	38.9	41.3	42.9	44.3	46.4	48.3	48.9	50.1	52	53.2	52.5	53.3	54	53.9	54.4	1.97	10.42	15.86	19.71	A	A	H	H	H	H	H	H	H	H	H	A	A	A	A	A	A	H	H	H	H	H	H	H	H	A	A
718_m3	10.1	21.3	30.4	38	40.6	43.1	43.3	45.6	46.3	47.6	48.1	48.4	47.6	49.1	48.6	48.3	47.7	48.9	1.61	11.66	14.72	15.73	A	A	A	A	A	A	A	A	A	A	A	A	A	A	A	A	A	A	A	A	A	H	H	H	H	H	H
719_m4	11.7	22.6	31.5	40.7	45.6	49.5	41.8	55	58.1	61.3	63.6	63.4	62.8	60.6	65.6	70.7	76.2	79.4	1.53	12.38	20.6	23.21	A	A	A	A	A	A	A	A	A	A	A	A	A	H	H	H	H	H	H	H	H	H	H	H	H	H	H
720_m5	11	23.5	33.5	41.6	44.5	47.6	46.8	48.6	50.2	51.8	52.2	53.9	53.3	54.4	55.3	54.4	55.6	55.9	1.46	10.53	15.34	19.16	A	A	A	A	A	A	A	A	A	A	A	H	H	H	H	H	H	H	H	A	A	A	A	A	A	A	A
721_m1	8.5	17.7	26.4	37	41.5	45.1	47.5	50.9	52.9	56	59	62.5	63.8	65.7	68.5	70.1	71.3	72.7	0.49	8.03	16.25	25.03	A	A	A	A	A	A	A	A	A	A	A	A	A	A	A	A	A	A	A	A	H	H	A	A	A	A	A
722_m2	10.1	20.1	28.1	38.3	41.9	46.9	48.2	50.8	53	55.3	57.7	60.6	63.1	66.1	67.6	69.1	70.9	72.6	1	10.36	18.12	25.76	A	A	A	A	A	A	A	A	A	A	A	A	A	A	A	A	A	H	H	A	H	H	H	H	H	H	H
723_m3	9.4	19	26.2	35.6	39.7	43.9	45.9	49	51.1	52.9	55.3	58.1	58.9	60.6	63.7	65.8	66.8	67.7	0.71	7.5	14.36	20.65	A	A	A	A	H	H	H	H	H	A	A	A	A	A	A	A	A	A	A	A	A	A	A	A	A	A	A
724_m4	12.1	19.9	27.3	37.2	40.3	44.1	47	50.8	53.2	57	60.6	64.8	65.8	68.6	72.1	74.1	74.8	76.3	2.63	13.19	20.48	30.94	H	H	H	H	A	A	A	A	A	A	H	A	A	A	A	A	A	A	A	A	A	A	A	H	A	A	A
725_m5	8.9	16.7	22.6	32.6	38.2	43.6	47.2	51.6	56.2	58.3	62.1	66.1	69.1	72.1	76.5	79.2	81.6	85	0.49	9.14	20.59	31.62	A	A	A	A	A	A	A	A	A	A	A	A	A	A	A	A	H	H	H	H	A	A	A	A	A	A	A
726_m1	7.8	16.8	24.3	35.2	38.5	43.7	45.8	48.5	51.7	56	58	62.1	54	52.2	52.5	46.3			0.67	8.93	15.98	20.73	A	A	A	A	A	A	A	A	A	H	H	A	A	A	A	A	A	A	A	A	H	H	H	H	H	H	H
727_m2	8.8	17.8	25.3	34.1	37.8	42.2	43.4	47.2	50.8	52.2	53.9	57	59.4	63.2	66.9	67.4	70.5	73.8	0.73	8.35	16.18	22.89	H	H	A	A	A	A	A	A	A	H	H	A	A	A	H	H	H	H	H	H	H	H	H	H	H	H	H
728_m3	8.6	16.8	23.1	32.7	37.6	43	43.6	46.9	49.9	51.5	52.9	55.7	56.5	58.9	59.9	60.6	63	64.1	0.84	7.27	15.52	21.18	H	H	H	H	H	H	H	H	H	H	H	H	H	H	H	H	H	H	H	H	H	A	A	A	A		A
729_m4	7.6	16.6	24.4	33.9	44.1	48.7	47.7	52.9	58.3	62.6	66	69.9	67.2	70.9	71.8	72.4	75	77.8	0.38	11.37	19.67	30.59	H	H	H	H	H	H	H	H	H	H	H	A	A	A	A	A	A	A	A	A	A	A	A	A	H	H	A
730_m5	8.6	16.9	24.2	33.6	38.8	44.4	46.7	51.1	54.5	56.5	58.4	61.1	63.1	65.5	68.1	68.1	69.7	72.1	0.65	6.63	15.83	25.96	A	A	A	A	H	H	H	H	H	H	H	H	H	H	H	H	H	H	H	H	A	H	H	H	H	H	A
#unit is grams
[truncated: 88 more columns]

## Sheet: N2(NZOxC3H) females
Mouse ID	Body weight wk3	Body weight wk6	Body weight wk10	Body weight wk15	Body weight wk18	Body weight wk19	Body weight wk20	Body weight wk21	Fat mass wk 3	Fat mass wk 6	Fat mass wk 10	Fat mass wk 15	rs3089881	rs3712347	rs3024048	rs3022821	rs3022828	rs3663366	rs3678662	rs3670558	rs3022854	rs3723307	rs3710476	rs4135996	rs3661740	rs3714595	rs3686811	rs3662211	rs4223557	rs3024096	rs3700620	rs3023799	rs3724107	rs3688780	rs3688731	rs3687177	rs3668158	rs3706812	rs3726250	rs3722264	rs4136370	rs3715984	rs4224861	rs3693138	rs3724267	rs3664933	rs3023833	rs3666143	rs3705373
													1	1	1	1	1	1	1	1	1	2	2	2	2	2	2	2	2	2	3	3	3	3	3	3	3	4	4	4	4	4	4	4	5	5	5	5	5
													0	14.2	21.68	28.49	33.36	36.18	41.07	45.55	57.53	0	9.1	19.94	28.91	32.03	34.97	41.91	46.34	62.63	0	11.28	16.25	23.76	34.7	41.27	48.89	0	9.3	21.37	30.25	43.82	50.54	69.21	0	8.67	21.6	28.91	40.91
81 f1	12.6	34.4	41.3	54.1	56.4	58.3	58.2	58.6	2.4	13.44	18.43	27.34	H	H	H	H	H	H	H	H	H	H	H	H	H	H	H	H	H	H	H	H	H		H	H	H	H	H	H	H	H	H		A	A	A	A	H
82 f2	10.4	31.5	40.1	53.4	56	57.1	58	58.5	1.98	11.73	17.63	26.58	A	A	A	A	A	A	A	A	A	H	H	H	H	H	H	H	H	H	H	H	A	A	A	A	A	H	H	H	H	H	H	H	A	A	A	A	A
83 f3	11	31.7	33.3	39.3	41.8	42	41.2	43.5	1.99	11.03	11.17	16.14	H	H	H	H	H	H	H	H	H	A	A	A	A	A	A	A	A	A	A	A	A	A	H	H	H	A	A	A	A	A	A	A	H	H	H	H	H
84 f4	11.1	33.3	41.6	57.8	61.6	61.6	62.8	63.4	1.86	13.34	19.63	30.55	A	A	A	A	A	A	A	A	A	H	H	H	H	H	H	H	H	A	A	A	A	A	A	A	H	H	H	H	H	H	H	H	H	H	H	H	A
91 f1	11.1	34	45.9	60.5	67.6	68.6	69.4	69.5	1.93	12.11	20.21	29.77	A	A	A	A	H	H	H	H	H	H	H	H	H	H	H	H	H	H	A	A	A	A	A	A	A	A	H		H	H	H	H	A	A	A	A	A
92 f2	10.1	30.9	45	60.2	66.7	67	67.5	67.9	2.03	10.44	19.85	30.43	H	H	H	A	A	A	A	A	A	H	H	H	H	H	H	H	H	A	H	H	H	H	H	H	H	A	A	A	A	A	A	A	H	A	A	A	A
93 f3	11.6	33	47.3	67	72.3	73.7	75.5	75.8	2.57	11.66	22.92	35.42	H	H	H	H	H	H	H	H	H	H	H	H	H	H	H	H	H	H	H	H	H	H	A	A	A	A	A	A	A	A	A	H	A	A	A	H	H
94 f4	11.6	31.6	43.7	60.4	67.1	68.4	70.3	72.5	2.31	10.9	19.89	31.47	H	H	A	A	A	A	A	A	A	A	A	A	H	H	H	H	H	A	H	H	H	A	A	A	A	A	A	A	A	A	A	A	A	A	A	A	A
100 f1	13.4	34	51.4	64.1	70.6	72.9	75	75.8	3.04	12.82	25.92	35.04	H	A	A	A	A	A	A	A	A	A	A	A	A	A	A	A	A	A	A	A	A	A	A	A	A	A	A	A	A	A	A	A	A	A	A	H	H
101 f2	13	36.8	53.8	64.9	67.2	68.7	69.1	70.3	3.04	15.39	26.99	35.9	A	A	A	A	A	A	H	H	H	H	H	H	H	H	H	H	A	A	H	H	H	H	H	H	H	A	A	A	A	A	A	A	A	A	A	A	H
102 f3	12	37.1	56	70.4	77.7	79.3	79	81.6	2.7	13.87	27.77	38.03	H	H	H	A	A	A	A	A	A	A	A	H	H	H	H	H	H	H	A	A	A	A	H	H	H	A	A	A	A	A	A	A	A	A	A	H	H
103 f4	12.8	33.8	50.3	64.3	71.8	75	76.9	77.4	2.75	11.88	22.09	34.25	A	A	A	A	A	H	H	H	H	A	A	A	A	A	A	A	A	A	H	H	H	H	H	H	H	H	H	H	H	A	A	A	A	A	A	A	A
104 f5	13.1	35.4	49.8	60.6	63.6	64.4	65.9	66.1	2.56	11.72	22.88	30.57	A	A	A	A	A	A	A	A	H	A	A	A	A	A	A	A	A	A	A	A	A	A	A	A	A	H	H	H	H	H	H	H	A	A	H	H	H
115 f1	9.7	28.1	40.8	54.3	60	62.5	65.1	64.4	1.47	8.4	18	26.67	A	A	A	A	A	A	A	A	A	A	H	H	H	H	H	H	H	H	A	A	A	A	A	H	H	A	A	A	H	H	H	H	H	H	H	A	A
116 f2	8.8	29.8	40.9	54.3	58.6	59.4	60.2	61	1.34	10.02	17.67	28.45	H	H	H	H	A	A	A	A	A	H	H	H	H	H	H	H	H	H	H	H	H	H	H	H	H	H	H	A	A	A	A	A	A	A	A	A	A
117 f3	7.5	24.2	33.1	45.3	47.6	48.7	49.8	50.6	1.23	6.51	12.3	20.04	A	A	A	A	A	A	A	A	A	A	A	A	H	H	H	A	A	A	A	A	A	H	H	H	H	H	H	H	H	H	H	H	A	A	A	A	A
118 f4	11.5	28.7	31.2	41	43.7	45.3	45.4	46.4	2.03	10.11	10.26	17.68	H	H	H	H	H	H	H	H	H	A	A	A	A	A	A	A	A	A	H	H	H	H	H	H	H	H	H	A	A	A	A	A	A	A	A		H
119 f5	8.7	26.3	36.7	52	58.4	60.8	60.9	61.3	1.6	6.57	12.99	24.71	A	A	A	A	A	A	A	A	A	H	A	A	A	A	A	A	A	A	A	A	A	A	A	A	A	A	A	A	A	A	A	A	H	H	H	H	H
120 f1	9	31.1	37	47.9	49	51.7	52.4	56.1	1.43	10.81	15.13	24.42	H	H	H	H	H	H	H	H	A	H	H	H	H	H	H	H	H	H	A	A	A	A	A	A	A	A	A	A	A	A	A	A	A	H	H	H	H
121 f2	9.6	26.5	34.6	44.1	47.7	48.7	48	50.5	1.34	6.22	11.97	19.13	H	H	H	H	H	H	H	H	H	H	H	H	H	A	A	A	A	A	H	H	H	H	H	A	A	A	A	A	A	A	H	H	H	H	H	H	H
122 f3	6.2	27.3	36.3	48.9	52.3	53.7	54.4	55.1	0.94	8.08	13.33	22.32	A	A	A	A	A	H	H	H	H	H	H	A	A	A	A	A	A	A	H	H	H	A	A	A	A	H	H	H	A	A	A	A	A	A	A	H	H
123 f4	6.3	25.4	31.8	45.9	51.9	53.1	53.9	55	0.89	6.26	10.19	20.52	H	H	A	A	A	A	A	A	A	A	A	A	A	A	A	A	A	A	A	A	A	A	A	A	A	H	H	A	A	A	A	H	A	A	A	A	A
124 f5	6.3	24.3	31.9	40	42.8	43.5	43.8	45.8	1.02	6.24	11.37	17.07	H	A	A	A	A	A	A	A	A	A	A	A	H	H	H	H	H	H	A	A	A	A	A	H	H	H	H	H	H	A	A	A	A	A	A	A	A
125 f6	7.7	25.7	29.1	33.4	37	36.1	35.8	38.2	1.28	7.21	7.73	10.15	H	H	H	H	A	A	A	A	A	A	A	A	A	A	A	A	A	A	H	H	H	H	H	H	H	H	H	H	H	A	A	A	A	A	A	A	A
139 f2	11.5	30.9	42.8	51.3	50.3	49.1	50.5	47.9	1.76	9.83	17.14	23.41	H	A	A	A	A	A	A	A	A	A	A	A	A	A	A	A	H	H	H	H	H	H	H	H	H	H	H	H	H	H	H	H	H	A	A	A	A
140 f3	12	31.9	42.1	57.3	62.2	63.8	65.9	66.5	2.29	12.31	19.17	29.75	A	A	A	A	A	A	A	A	A	H	H	H	H	H	A	A	A	A	H	H	H	H	H	H	A	H	H	H	H	H	H	H	H	H	A	A	A
146 f1	7.3	25.9	37.9	35.7	38.3	38.4	39.9	39.9	1.42	9.18	9.97	14.21	A	A	A	A	A	A	A	A	A	H		H	H	H	H	H	A	A	A	A	A	A	H	H	H	A	A	A	A	A	A	A	H	H	H	H	H
147 f2	9.9	25.1	42.8	40.7	44.4	43.9	44.6	45.9	1.62	7.13	9.39	15.91	A	A	A	A	H	H	H	H	H	H	H	H	A	A	A	A	A	H	H	H	H	H	H	H	H	A	H	H	H	H	H	A	H	H	H	A	A
148 f3	8.1	25.3	27.5	33	35	35.8	36.5	36.3	1.22	6.92	6.41	10.28	H	H	H	A	A	A	A	A	A	A	A	A	H	H	H	H	H		A	A	A	A	A	A	A	A	H	H	H	H	H	H	H	H	H	H	H
150 f5	8.9	24.8	28.7	41	46.1	47	48.6	50.2	1.46	7.12	5.37	14.98	A	A	A	A	A	A	A	A	A	H	H	H	H	H	H	H	H	H	A	A	A	A	A	A	A	H	H	H	A	A	A	A	H	A	A	A	A
158 f1	15	33	42.2	53.1	56.5	56.3	58.8	59.7	2.17	9.37	17.54	25.83	A	H	H	H	H	H	H	H	H	H	H	H	H	H	H	H	H	H	A	A	A	A	A	A	A	H	H	H	H	H	H	H	H	H	H	H	A
159 f2	14.8	31.2	42.2	49	51.8	53.5	54.4	54.3	2.17	10.57	19.54	24.12	A	A	H	H	H	H	H	H	H	H	H	H	H	H	H	A	A	A	H	H	H	H	A	A	A	H	H	H	H	H	A	A	H	H	H	H	A
160 f3	15.3	33.6	43	55	58	58.2	61.2	62.7	2.21	12.33	19.47	28.65	H	H	H	H	H	H	H	H	H	A	A	A	A	A	A	H	H	H	A	A	A	H	H	H	H	H	H	H	H	H	A	A	A	H	H	H	H
161 f4	12.5	33	45.1	63.9	71.4	73.5	76.2	77.1	2.2	12.1	22.55	37.6	H	H	H	H	H	H	A	A	A	A	A	A	A	A	A	A	A	A	H	H	H	H	H	H	H	A	A	A	A	A	A	A	H	H	A	A	A
162 f5	11.3	31	44.5	53.8	59.8	61.1	62.9	63.1	1.51	9.6	20.24	28.21	A	A	A	A	A	A	A	A	A	H	H	H	H	H	H	H	H	H	A	A	A	A	A	A	A	A	A	A	A	A	A	A	H	H	H	H	H
167 f1	13.5	26.3	35.1	50.1	53.6	54.2	55.6	54.8	1.84	7.61	13.18	23.96	H	H	H	H	H	H	H	H	A	H	H	A	A	A	A	A	A	A	H	H	H	H	H	H	A	A	A	A	A	H	H	H	A	A	A	A	H
168 f2	11.5	26.6	36.8	47.4	49.3	51.2	53.3	52.9	1.61	7.53	19.03	23.08	A	A	A	A	A	A	A	A	A	H	H	H	H	H	H	H	A	A	A	A	A	A	A	A	A	A	A	H	H	H	H	H	H	H	H	H	H
169 f3	14	30.1	36.7	43	44.5	44	46.4	48.8	1.79	9.07	14.21	20.14	H	H	H	H	H	H	H	H	H	H	A	A	A	A	A	A	A	H	H	H	H		H	H		H	H	H	A	A	A	A	A	A	A	A	A
170 f4	14.4	33.3	45.1	58.6	62.4	63.8	64.6	64.6	2.02	12.23	21.16	30.49	A	A	A	A	A	A	A	A	A	H	A	A	A	A	A	A	A	A	H	H	H	H	H	H	H	H	A	A	A	A	A	H	H	H	H	H	H
171 f5	9.8	29.2	40.1	57.2	62.6	64.3	67.2	64.9	1.38	10.55	18.92	31.58	A	H	H	H	H		H	H	H	A	A	A	A	A	A	A	A	H	H	A	A	A	A	A	A	A	A	A	A	A	A	H	A	A	A	A	A
176 f1	11.4	28.6	37.4	48.6	50.7	51.3	51	52.6	1.5	8.42	15.63	23.83	H	H	H	H	H	H	H	H	A	H	A	A	A	A	A	A	A	A	A	A	A	A	A	A	H	A	H	H	H	H	H	A	A	A	A	A	A
177 f2	10.7	29.9	40.9	50.4	54	55.5	56.4	57	1.52	9.19	17.01	24.43	A	A	A	A	A	A	A	A	A	A	A	A	A	A	A	A	A	A	H	H	H	H	H	H	H	H	H	H	H	H	H	H	A	A	A	A	A
178 f3	7.9	27	38.4	46.1	48.6	48.6	50.1	51.3	0.69	7.79	16.23	21.8	A	A	A	A	A	A	A	A	A	H	H	H	H	H	H	H	H	H	A	A	A	A	A	A	A	A	A	A	A	H	H	H	A	A	A	A	A
179 f4	10.3	31.3	50.1	65.1	70.7	73	74	74.6	1.29	9.8	23.62	33.58	A	H	H	H	H	H	H	H	H	H	H	H	H	H	H	H	H	H	H	A	A	A	A	A	A	A	A	A	A	A	A	A	A	A	A	A	A
180 f5	10.8	30.8	44.9	62.4	67.5	68.6	69.3	69.6	1.52	8.76	19.75	33.18	H	H	H	H	H	H	H	H	H	H	H	H	H	A	A	A	A	A	A	A	A	A	A	A	A	H	H	H	H	H	H	A	A	A	A	A	A
185 f1	7.8	27.7	41.9	50.2	50.7	53.5	55.3	54.2	0.62	6.96	16.76	23.14	A	A	A	A	A	A	H	H	H	A	A	A	A	A	A	A	A	A	A	A	A	A	A	A	A	H	H	H	H	H	A	A	H	H	H	H	H
186 f2	7	28	39.6	51	54.8	57.6	58.4	58.9	0.59	8.67	16.39	24.19	H	A	A	A	H	H	H	H	H	H	H	H	H	H	H	A	A	A	H	H	H	H	H	A	A	H	H	H	H	H	H	H	H	H	H	H	A
187 f3	10.7	23.4	34.8	46	48.3	51.4	51.3	50.9	1.76	6.49	14.01	22.86	H	H	H	H	H	H	H	H	H	H	H	H	H	H	H	H	H	H	H	H	H	H	H	H	H	A	A	A	H	H	H	H	A	H	H	H	H
188 f4	8.8	27.1	38	46.6	47	49.1	51.3	51.8	1	8.06	15.82	22.84	A	A	A	A	A	A	A	A	A	H	H	H	H	H	H	H	H	H	A	A	A	H	H	H	H	A	A	A	A	A	A	H	H	H	A	A	A
193 f1	10.7	32.5	49	61.4	65.9	68.1	70.4	70.5	1.72	11.45	24.25	33.29	H	H	A	A	A	A	A	A	A	A	A	A	H	H	H	H	H	H	H	H	H	H	H	H	H	A	A	A	A	A	A	H	A	A	A	A	A
194 f2	10.5	28.3	43.4	56.7	61.5	65.7	68.5	69.7	1.36	7.56	18.22	28.67	A	H	H	H	H	H	H	H	A	H	H	H	H	H	H	H	H	H	H	A	A	A	A	A	A	H	H	H	H	A	A	A	H	H	H	H	H
195 f3	9.2	27.3	40.5	53.9	59.3	60.7	62.4	64	1.15	8.38	18.45	30.29	H	H	H		H	H	H	H	H	A	A	A	H	H	H	H	H	H	H	H	H	H	H	H	H	A	A	A	A	A	A	A	A	A	A	H	H
196 f4	8.2	27.4	39.1	47.2	50.5	51.8	53.5	53	0.75	7.87	15.06	21.04	A	A	A	A	A	A	A	A	A	A	A	A	A	A	A	A	A	A	H	H	H	H	H	A	A	H	H	H	H	H	H	A	H	H	H	H	H
197 f5	9	27.7	38.3	45.5	47.6	49	50.5	50.4	0.85	7.31	15.18	21.12	A	A	A	A	A	A	A	H	H	H	H	H	H	H	H	H	H	H	A	H	H	H	H	H	H	A	H	H	H	H	H	H	A	H	H	H	H
202 f1	13	34.4	49.4	58.4	61.8	62.6	63.7	63.8	2.37	11.7	24.64	30.42	A	A	A	A	A	A	A	A	A	H		H	H	H	H	H	H	H	H	H	H	H	H	H	H	A	A	A	A	A	A	H	H	H	H	H	H
203 f2	15.2	33.6	53.3	72.6	79.9	82.2	85.2	84.7	4.05	9.49	25.25	39.58	H	H	H	H	H	H	H	H	H	H	H	A	A	A	A	A	A	A	A	A	A	A	A	A	A	A	A	A	A	A	A	A	H	H	H	H	H
204 f3	13	31.1	45.7	59.5	65.5	67.6	68.2	67	2.53	8.32	19.78	29.91	H	A	A	A	A	A	A	A	A	A	H	H	H	H	H	H	H	H	A	A	A	A	A	A	A	H	H	H	H	A	A	A	A	A	H	H	H
205 f4	10.9	30.6	45.1	56.6	61.5	61.6	62.3	61.6	1.73	9.67	21.35	30.18	A	A	H	H	H	H	H	H	H	A	A	A	A	A	A	A	A	H	H	A	A	A	A	A	A	H	H	A	A	A	A	A	A	A	A	A	A
206 f5	10.9	30.8	48.1	60.8	67	69.9	72.7	73.4	2.11	11.15	24.66	32.94	A	A	A	A	A	A	H	H	H	A	H	H	H	H	H	H	H	H	H	H	H	H	H	H	H	A	A	A	A	A	A	A	H	H	H	H	A
212 f1	12	26	33.8	47.8	49.4	53.3	54.2	53.5	1.95	5.68	10.13	20.25	H	A	A	A	A	A	A	A	A	H	H	H	H	H	H	A	A	A	H	H	H	H	A	A	A	H	H	H	H	H	H	H	A	H	H	H	H
213 f2	10.8	25.4	34	42.1	44.2	44.7	46.7	45.3	1.69	6.08	12.19	18.55	H	H	H	H	H	H	H	H	H	A	A	A	A	A	H	H	H	H	A	A	A	A	A	A	A	H	H	H	H	A	A	A	A	A	A	A	A
214 f3	10.4	27.7	43.8	54.6	62.2	65.2	66.5	66	2.03	7.95	19.09	27.64	A	H	H	H	H	H	H	H	H	H	H	A	A	A	A	A	A	A	A	A	A	A	A	A	A	A	A	A	A	A	A	A	A	A	A	A	H
215 f4	12.6	31.2	51.3	66.5	73	75.1	78	77.5	2.12	8.55	23.09	35.48	A	A	A	A	A	A	A	A	A	A	A	A	A	A	A	A	A	A	H	H	H	H	H	H	H	A	A	A	A	A	A	A	H	H	H	H	H
216 f5	9.9	24.9	34.2	41.7	45.9	46.3	48.6	47.4	1.5	6.4	12.59	18.82	A	A	A	A	A	A	A	A	A	H	H	H	H	H	H	H	A	A	H	H	H	H	H	H	H	H	H	A	A	A	A	A	A	A	A	A	A
222 f1	12	29	38.2	47.7	53.8	56.4	57.5	58.6	2.26	9.72	15.45	21.95	H	H	H	H	H	H	H	H	H	A	A	A	A	A	A	A	A	A	A	H	H	H	H	H	H	A	A	H	H	H	H	A	A	A	A	A	H
223 f2	11.5	29.4	41.9	53.8	58.5	60.1	62	62	2.47	8.44	18.24	25.71	H	H	H	H	H	H	H	H	H	H	H	H	H	H	H	H	H	A	H	H	H	H	H	H	H	A	A	A	A	A	A	A	H	H	H	H	A
224 f3	12.6	30.9	40.7	49.1	54.3	56.1	58.1	57.9	2.51	10.77	17.38	23.29	A	H	H	H	H	H	H	H	H	A	A	A	A	A	A	A	A	A	A	A	A	H	H	H	H	H	H	H	H	H	H	H	A	A	A	A	A
225 f4	11.9	28.9	40.3	50	56.3	58.7	60.8	60	2.03	7.42	16.94	23.66	A	A	A	A	A	A	A	A	A	A	A	A	A	A	A	A	A	H	A	A	A	A	A	A	A	H	H	H	H	H	H	A	H	H	H	H	A
226 f5	11.6	31.3	45.5	61.6	69.7	71.5	73.6	74.5	2.24	10.41	22.67	34.93	H	H	H	H	H	H	H	H	H	H	H	H	H	H	H	H	H	H	H	H	H	H	H	H	H	H	A	A	A	A	A	H	H	H	H	A	A
227 f1	10.7	28	36.2	48.4	53.6	54.9	56.9	58.3	1.32	8.59	13.58	22.9	A	A	H	H	H	H	H	H	H	A	A	A	A	A	H	H	H	H	H	H	H	H	H	H	A	H	H	H	H	A	A	A	H	H	H	H	H
228 f2	11	26.3	37.6	45.4	49.9	50.4	51.5	51.3	1.27	7.46	15.53	21.34	H	A	A	A	A	A	A	A	A	A	A	A	A	A	H	H	H	A	A	A	A	A	A	A	H	H	H	H	H	H	H	A	A	A	A	A	A
229 f3	10.3	28.9	42.9	54.1	57.8	58.2	61.4	60.3	1.23	8.39	16.93	26.82	H	H	H	H	H	H	H	H	H	H	H	A	A	A	A	A	A	A	A	H	H	H	H	H	H	A	A	A	A	A	A	A	A	H	H	H	H
230 f4	13.9	30.7	44.2	57.4	65.8	67.2	67.6	67.7	2.32	9.4	18.65	28.63	A	A	A	A	H	H	H	H	A	A	A	A	A	A	A	A	A	H	H	H	H	H	H	H	H	H	H	A	A	A	A	A	H	H	H	H	A
231 f5	12.8	28.3	41.9	55.1	61.7	63.1	65.8	66.4	1.93	7.78	16.26	26.22	A	A	A	A	A	A	A	A	A	H	H	H	H	H	H	H	H	H	H	H	A	A	A	A	A	H	H	A	A	A	A	H	A	A	A	A	A
238 f1	12	31.5	40.3	45.2	47.1	46.5	49.5	49.5	1.47	11	16.54	19.65	H	H	H	A	A	A	A	A	H	H	H	H	H	H	H	H	H	H	H	H	H	H	A	A	A	H	H	H	H	H	H	H	H	H	H	H	H
239 f2	10.7	26.8	37.5	50.6	55.6	56	57.5	56.8	1.2	7.75	15.56	25.95	A	H	H	H	H	H	H	H	A	H	H	H	H	H	H	H	H	A	H	H	A	A	A	A	A	H	H	H	H	H	H	H	A	A	A	A	A
240 f3	10.9	30.8	53.8	65.2	71.1	71.7	72.4	72.9	1.42	9.47	26.45	35.91	A	A	A	H	H	H	H	H	H	A	A	A	A	H	H	H	H	H	A	A	A	A	A	H	H	A	A	A	H	H	H	H	A	A	A	A	A
241 f4	9.2	29	44.1	53.2	57.7	56.4	58.9	61.8	0.89	8.65	20.29	28.09	A	H	H	H	H	H	H	H	H	H	H	H	H	H	H	H	H	H	A	A	A	H	H	H	H	H	H	A	A	A	H	H	A	A	A	A	A
242 f5	12.7	32.1	44	56.6	62.4	64.3	66.2	66.5	2.36	11.82	20.67	30.72	H	H	H	H	H	H	H	H	H	H	H	H	H	H	H	H	H	H	H	H	H	H	H	H	H	H	A	A	A	A	A	A	A	A	A	A	A
243 f6	9.6	28	37.1	46.2	52.5	51.9	55.5	57.1	0.82	8.19	14.46	22.17	H	H	H	A	A	A	A	A	A	H	H	H	H	H	H	H	H	H	H	A	A	A	A	A	A	H	H	H	H	H	H	H	H	A	A	A	A
250 f1	8.1	24.1	32.2	40.4	42.8	44.1	45.3	46.3	0.7	6.59	12.34	18.57	A	A	A	A	A	A	A	A	A	H	H	H	H	H	H	H	H	H	H	H	H	H	H	H	H	A	A	A	A	A	A	A	A	A	A	A	A
251 f2	12.3	28.9	45.8	63.2	69.7	72.7	75.8	76.8	1.69	9.33	22.42	35.04	H	H	H	A	A	A	A	A	A	H	H	H	H	H	H	H	H	H	A	H	H	H	H	H	H	H	A	A	A	A	A	A	H	H	H	H	H
252 f3	13.2	31.6	46.5	59.4	66.5	69.5	72.1	72.6	2.33	9.34	19.06	29.27	H	H	H	H	H	H	H	H	H	A	A	A	A	A	A	A	A	A	H	H	H	H	H	H	H	H	H	H	H	H	H	H	A	A	A	A	A
253 f4	12.3	27.9	38.3	50.4	56.8	57.5	60.2	59.7	1.75	7.57	15.33	24.85	H	H	H	H	A	A	A	A	A	H	H	H	H	H	H	H	H	H	A	A	A	A	A	A	A	H	H	H	H	H	H	H	A	A	A	H	H
254 f5	8.9	24.8	34.4	40.2	41.8	42.9	45.3	45.5	0.82	6.06	11.37	14.89	H	H	H	H	H	H	H	H	H		A	A	A	A	A	A	A	A	H	H	H	H	H	H	H	H	H	H	H	A	A	A	H	H	H	H	H
255 f6	8.1	25.3	36.7	42.9	46	46	48.9	46	0.56	6.33	13.32	18.97	H	H	H	H	H	H	H	H	H	A	A	A	A	A	A	A	H	H	A	A	A	H	H	H	H	A	A	A	A	A	A	A	A	A	H	H	H
262 f1	14.4	29.9	44.9	51.7	55.9	58.2	58.9	58.8	2.83	9.27	21.1	26.33	A	A	A	A	A	A	A	A	A	A	A	A	H	H	H	H	H	H	A	A	A	A	A	A	A	A	A	H	H	H	H	A	H	H	H	H	H
263 f2	14.4	31.3	42.1	49.4	53.2	55.4	57.5	58.1	2.01	9.96	18.88	24.73	A	A	A	A	A	A	A	A	H	H	A	A	A	A	A	A	A	A	H	H	H	H	H	H	H	H	A	A	A	A	H	H	H	H	A	A	A
264 f3	11.8	26.8	38	45.9	48.1	50.3	51.8	54.2	1.57	7.57	15.19	21.22	H	H	H	H	H	H	H	H	H	A	A	A	A	A	A	A	H	H	A	A	A	A	H	H	H	A	A	A	A	A	A	A	H	H	H	A	A
265 f4	14.6	32.8	44.9	45.8	59.2	60.9	61.7	64.3	2.24	11.12	20.66	28.3	A	A	A	A	A	A	A	A	A	H	H	H	H	H	H	H	H	H	H	H	H	H	H	H	H	A	A	A	A	A	A	A	A	H	H	H	H
266 f5	14.8	29.9	39.7	45.9	47.1	49.2	50.5	50.2	2.46	8.92	16.21	21.74	H	H	H	H	H	H	H	H	H	H	H	H	A	A	A	A	A	A	H	H	H	H	H	A	A	H	H	H	A	A	A	A	H	H	A	A	A
273 f1	14.7	31.3	45.6	57.5	64.3	65.5	67.7	68.4	2.69	10.4	21.72	31.06	H	H	H	H	H	H	H	H	H	H	H	H	H	H	H	H	H	H	H	H	H	H	H		H	H	H	H	A	A	A	A	A	A	A	A	A
274 f2	13.2	29	41.7	50.8	56.9	57.9	58.5	58.9	1.12	8.68	17.63	24.51	H	H	H	H	H	H	H	H	A	A	A	A	H	H	H	H	A	A	H	H	H	A	A	A	A	A	A	A	A	A	A	A	A	A	A	A	A
275 f3	12	33.1	45.9	54.6	61.8	63.6	64.6	65	1.56	10.14	19.58	25.23	A	A	A	A	H	H	H	H	H	A	A	A	A	A	A	A	A	H	A	A	A	A	A	A	A	H	H	H	H	H	H	A	A	A	A	A	A
276 f4	15.4	33.2	44.4	53.6	58.8	60.8	63.2	61	2.9	11.42	20.13	27.18	H	H	H	H	H	H	H	H	A	A	A	A	A	H	H	H	H	H	H	H	H	H	H	H	H	A	A	A	A	A	A	A	A	A	H	H	H
282 f1	15.6	28.9	40.7	53.7	58.6	59.8	60.5	62	2.15	8.13	17.13	25.86	H	H	H	H	H	H	H	H	H	A	A	A	A	A	A	H	H	A	A	A	H	H	A	A	A	A	A	A	H	H	H	H	H	H	H	H	H
283 f2	12.4	32.8	48.1	57.2	61.4	63.1	64.4	62.4	1.85	10.46	21.38	28.2	A	A	A	A	A	A	A	H	H	A	A	A	A	A	A	A	A	A	A	A	A	A	A	A	A	H	H	H	H	H	H	H	A	A	A	A	A
284 f3	15.9	30.5	41.1	49.2	51.4	53.2	52.5	54.6	2	10.92	19.43	26.03	H	H	H	H	H	H	H	H	H	H	H	H	H	H	H	H	H	A	A	A	A	A	A	A	A	A	A	A	A	A	A	A	A	A	A	A	A
285 f4	14.8	33.3	48.7	59.7	60.5	60.7	62	62.5	3.46	12.1	23.35	30.41	A	A	A	A	A	A	A	A	A	H	H	H	H	A	A	A	A	A	H	H	H	H	A	A	A	A	A	A	A	A	A	A	A	A	A	A	A
290 f1	19.8	38.3	53.5	67.2	71.3	73.3	74.7	74.9	2.32	13.84	24.21	33.93	H	H	H	H	H	H	H	H	H	H	H	A	A		A	A	A	A	H		H	H	H	H	H	A	A	H	H	H	H	H	H	H	H	H	H
291 f2	15.6	32.5	43.8	51.6	54.3	54.5	57.4	58.5	2.12	11.4	19.71	26.09	A	A	A	A	A	A	A	A	H	H	H	H	H	H	H	H	H	H	A	A	A	A	A	A	H	H	H	A	A	A	A	A	A	A	A		A
292 f3	16.9	37.3	51.5	62.7	68.4	70.5	72.8	72.6	2.87	14.37	24.6	32.22	A	A	A	A	A	A	A	A	A	A	A	A	A	A	A	A	A	A	A	A	A	A	A	A	A	A	A	A	A	A	A	A	A	A	A	A	A
293 f4	17.4	32.3	41.2	45.3	47.3	46.6	47.3	47.2	2.08	10.99	17.7	19.57	A	A	A	A	A	A	A	A	H	H	A	A	A	A	A	A	A	H	A	A	A	H	H	H	H	A	A	A	H	H	H	H	A	A	A	A	H
300 f1	17.3	32.3	47.6	60.7	66	67.6	69.9	69.1	2.9	8.98	20.05	30.2	A	A	A	A	A	A	A	A	A	H	H	H	H	H	H	H	H	H	H	H	H	H	H	H	H	A	A	A	A	H	H	H	A	H	H	H	H
301 f2	15.1	34.9	53.8	68.3	75.5	76.4	78.3	76.8	2.43	12.76	25.42	36.83	H	H	H	H	H	H	A	A	A	A	A	A	H	H	H	H	H	H	A	A	A	A	A	A	H	A	A	A	H	H	H		H	H	H	H
302 f3	15.4	36.2	49.7	63.4	68.9	69.2	71	69.7	2.33	12.94	22.26	32.51	A	A	A	A	A	A	A	A	A	A	A	A	A	A	A	A	A	A	A	A	A	A	A	A	A	A	A	A	A	A	A	A	A	A	A	A	A
303 f4	13.8	31.5	43.8	55.3	60.7	62.5	64.6	64.2	1.56	10.06	19.07	28.21	A	A	A	A	A	A	A	A	A	H	H	H	H	H	A	A	A	A	H	H	H	H	H	H	H	A	A	A	A	A	A	A	A	A	A	H	H
310 f1	13.5	31.9	43	49.5	53.1	55	56.8	57.4	1.74	10.37	19.05	24.19	A	A	A	A	A	A	A	A	A	H	H	A	A	A	A	A	A	A	A	A	A	A	A	A	A	H	H	H	H	H	H	H	H	H	H	H	H
311 f2	12.8	29.2	41.8	46	47.9	48.1	48.8	48.2	1.36	7.62	16.46	19.52	A	A	A	A	A	A	A	A	H	A	A	A	A	A	A	A	A	A	A	A	A	A	H	H	H	A	H	H	H	H	A	A	A	A	A	A	H
312 f3	12	29.7	42.4	51.6	57	57	58.7	58.9	1.34	9.79	18.37	25.02	H	A	A	A	A	A	A	A	H	H	H	H	H	H	H	H	H	A	H	H	H	H	H	H	H	A	A	A	A	H	H	H	H	H	H	H	H
313 f4	14.4	32.5	47.3	55.4	62.4	63.3	63.6	63.6	1.88	9.12	20.85	27.77	H	H	H	H	H	H	H	H	H	A	A	A	A	A	A	A	A	A	A	A	A	A	A	H	H	H	A	A	A	A	A	A	A	A	A	A	A
314 f5	12.7	28.4	44.3	51.8	56.2	56.9	57.3	56.8	1.68	7.69	18.82	24.19	A	A	A	A	A	A	H	H	H	A	A	A	H	H	H	H	H	H	H	H	H	H	H	H	H	H	H	H	H	H	H	H	A	H	H	H	H
321 f1	19.6	40.8	55.1	66.4	70.3	71.1	72.4	72.6	5.09	17.12	28.14	37.04	A	A	A	A	A	A	A	A	A	A	A	A	A	A	A	A	A	A	A	A	A	A	A	A	A	A	A	A	A	A	A	A	A	A	A	A	A
322 f2	17.5	35	48.4	57.7	67.9	45.2	63.8	64.6	4.24	13.04	23.48	31.36	A	A	A	A	A	A	A	A	A	A	A		A	A	A	A	A	A	A	A	A	A	A	A	A	A	A	A	A	A	A	A	A	A	A	A	A
323 f3	17.8	35.2	49.3	63.4	68.2	68.6	69.6	70.2	4.98	13.74	23.76	34.48	A	A	A	A	A	A	A	A	A	A	A	A	A	A	A	A	A	A	A	A	A	A	A	A	A	A	A	A	A	A	A	A	A	A	A	A	A
324 f4	20.2	37.8	49.8	58.8	64.3	66	66.8	67.3	5.21	14.79	23.8	29.54	A	A	A	A	A	A	A	A	A	A	A	A	A	A	A	A	A	A	A	A	A	A	A	A	A	A	A	A	A	A	A	A	A	A	A	A	A
325 f5	16.6	31.8	40.9	44.9	45.2	45.2	46.2	46.7	3.84	10.89	18.12	21.27	A	A	A	A	A	A	A	A	A	A	A	H	H	H	H	H	H	H	H	H	H	H	H	A	A	H	H	H	H	H	A	A	A	A	A	H	H
330 f1	16.4	32.4	43.1	53.3	58.4	59.4	61.6	63.3	4.09	11.27	20.72	28.13	A	A	A	A	H	H	H	H	H	H	H	H	H	H	H	H	H	H	A	A	A	A	A	H	H	A	A	A	A	A	A	A	A	A	A	A	A
331 f2	16.7	30	47.8	64.5	70.7	73	74.7	76.5	3.53	8.5	22.4	34.18	H	A	A	A	A	A	A	A	H	H	H	H	H	H	H	H	H	H	H	A	A	A	A	A	A	H	H	A	A	A	A	H	H	H	H	H	H
332 f3	18.8	38.1	53.3	67.6	71.9	72.4	73.6	75.5	5	15.16	28.15	38.08	A	A	A	A	A	A	A	A	A	A	A	A	A	A	A	A	A	A	A	A	A	A	A	A	A	A	A	A	A	A	A	A	A	A	A	A	A
333 f4	18.6	38.7	49.1	58.3	63.1	64.7	64.5	65.2	4.92	15.16	23.58	29.9	A	A	A	A	A	A	A	A	A	A	A	A	A	A	A	A	A	A	A	A	A	A	A	A	A	A	A	A	A	A	A	A	A	A	A	A	A
334 f5	17	34.8	49.1	60.3	64.4	65.9	68.3	70	4.38	13.48	24.46	33.02	A	A	A	A	A	A	A	A	A	A	A	A	A	A	A	A	A	A	A	A	A	A	A	A	A	A	A	A	A	A	A	A	A	A	A	A	A
339 f1	17	35.9	49.6	62.3	66.7	67.1	67.1	65.6	4.21	12.23	23.09	33.37	A	A	A	A	A	A	A	A	A	A	A	A	A	A	A	A	A	A	A	A	A	A	A	A	A	A	A	A	A	A	A	A	A	A	A	A	A
340 f2	14.8	27.4	49	47.9	52.4	53	54.9	53.9	3.16	7.27	14.21	23.23	H	H	H	H	H	H	A	A	A	H	H	H	A	A	A	A	A	A	A	H	H	H	H	H	H	H	H	H	H	H	H	A	H	A	A	A	A
341 f3	13.1	30.5	45.7	55.3	59.6	60.5	61.6	61.2	3.31	9.77	21.84	29.01	A	A	A	A	A	A	A	A	A	A	A	A	A	A	A	A	A	A	A	A	A	A	A	A	A	A	A	A	A	A	A	A	A	A	A	A	A
342 f4	16.1	31.4	41.6	45.9	48.8	47.9	48.5	47.4	3.67	10.48	19.24	23.63	H	A	A	A	A	A	A	H	H	A	A	A	H	H	H	H	H	H	H	A	A	A	A	A	A	A	H	H	H	H	A	A	A	A	H	H	H
343 f5	18.4	35.6	49	59.8	64	64.8	65.7	66.9	4.87	12.36	22.57	31.11	A	A	A	A	A	A	A	A	A	A	A	A	A	A	A	A	A	A	A	A	A	A	A	A	A	A	A	A	A	A	A	A	A	A	A	A	A
344 f6	12.8	27.8	39.7	44.2	48.9	48.2	48.6	48.5	3.06	8.03	18.53	22.83	A	A	A	A	A	A	A	A	A	A	A	A	A	A	A	A	A	A	A	A	A	A	A	A	A	A	A	A	A	A	A	A	A	A	A	A	A
348 f1	18.8	39.4	56.9	67.8	71.8	72.4	74.8	75.8	4.02	14.57	28.52	37.44	H	A	A	A	A	A	A	A	A	H	H	H	H	H	H	H	H	H	A	A	A	A	A	A	A	H	H	H	H	H	H	H	A	A	A	A	A
349 f2	19.3	38.4	51.6	67.6	62.4	63.2	64.7	65.3	3.67	13.74	24.46	31.12	H	H	H	H	H	H	H	H	H	H	H	H	H	H	H	H	H	H	H	H	H	H	H	H	H	H	H	H	H	H	H	H	H	H	H	H	H
350 f3	16.8	34.8	53.5	68.7	76.8	77.6	79.6	81	3.19	11.75	25.37	38.43	H	H	H	H	A	A	A	A	A	A	A	A	A	A	A	H	H	H	H	H	H	H	H	H	H	A	A	A	A	A	A	A	A	A	A	A	A
351 f4	17.5	37.4	54.5	67.3	72.3	72.8	75.5	76.4	3.56	13.04	25.5	35.95	A	A	A	A	A	A	A	A	A	H	H	H	H	H	H	H	H	H	H	A	A	A	A	A	A	A	A	A	A	H	H	H	A	A	A	A	A
352 f5	16.4	35	48.8	55.4	61	60.7	62.9	64.3	3.14	13.54	23.86	30.58	A	A	A	A	A	A	A	A	H	H	H	H	H	H	H	H	H	H	H	H	H	H	H	H	H	A	A	A	A	A	A	A	A	A	A	A	A
353 f6	18	32.2	43.3	49.2	50.8	50.5	50.9	50.1	3.02	11.7	20.34	25.97	H	H	H	H	H	H	H	H	H	H	H	H	H	H	H	H	H	H	A	A	A	A	A	A	A	H	H	H	H	H	H	A	A	A	A	A	A
359 f1	15.2	27.2	37.8	41.4	43.8	43.1	43.9	44.3	2	5.23	13.75	16.57	H	H	H	H	H	H	H	H	H	H	H	H	A	A	A	A	A	A	H	A	A	A	A	A	A	H	H	H	H	A	A	A	H	H	H	H	H
360 f2	16.3	31.2	37.6	44.1	44.4	44.6	55.8	45.7	3.05	10.77	16.28	21.4	H	H	H	H	H	H	H	H	H	H	H	H	H	H	H	H	H	H	H	H	H	H	H	H	H	A	A	A	A	A	A	A	A	A	A	A	A
361 f3	16.5	31.6	38.8	45.5	48.8	50.2	51	52.4	3.32	9.65	15.77	21.85	H	H	H	H	H	H	H	H	H	H	H	H	H	H	H	H	H	H	A	A	A	A	A	A	A	A	A	A	A	H	H	H		A	A	A	A
362 f4	16.2	32.3	43.2	46.1	49.1	49.3	51.6	52.6	2.75	10.24	19.05	22	A	A	A	A	A	A	A	A	A	A	A	A	A	A	A	A	A	A	A	A	A	A	A	A	H	H	H	H	H	H	H	H	A	A	A	A	H
363 f5	15.7	27	34.2	37.5	40.5	40.5	40.5	40.3	2.04	6.91	11.59	14.03	A	A	A	A	A	A	A	A	A	H	H	H	H	A	A	A	A	A	A	A	A	A	A	H	H	A	A	A	A	A	A	A	H	H	H	H	H
364 f6	16.9	34.1	41.6	46.7	48.5	49.7	50.6	53.2	3.23	10.38	17.23	21.8	H	H	H	H	H	H	H	H	H	A	A	H	H	H	H	H	H	H	A	A	A	A	A	A	A	H	H	H	H	A	A	A	H	H	H	H	H
370 f1	15.6	36.5	53	67.9	74.5	76	78.4	79.4	2.74	12.23	25.45	36.31	H	H	H	H	H	H	H	H	H	H	H	H	H	H	H	A	A	A	H	H	H	H	H	H	H	H	A	A	A	A	A	A	A	A	A	A	A
371 f2	15.6	36.1	44.6	56	57.8	58.9	59.4	61.1	2.49	9.19	19.75	28.42	H	H	H	H	H	H	H	H	H	H	H	H	H	H	H	H	A	A	A	A	A	A	H	H	H	H	H	H	H	H	H	A	H	H	H	H	H
372 f3	15.6	32.9	46.8	52.7	56.4	57	57.4	57.8	2.45	9.97	21.09	26.3	H	H	A	A	A	A	A	A	A	A	H	H	H	H	H	H	H	H	A	A	A	A	A	A	H	H	H	H	H	H	H	H	H	H	H	H	H
373 f4	13.3	27.9	37.3	41.6	41.9	41.4	41.3	42.3	1.6	6.89	15.04	18.79	A	A	A	A	A	A	A	A	H	A	A	A	A	A	A	A	A	A	A	H	H	H	H	H	H	A	A	H	H	H	H	A	H	H	H	H	H
374 f5	12.8	28.6	38.6	49.2	54.7	55.9	56.2	58.3	1.71	7.34	15.17	25.19	A	H	H	H	H	H	H	H	H	A	A	A	A	H	H	H	H	H	A	A	A	A	A	A	A	A	A	A	A	H	H	H	A	H	H	H	A
379 f1	12.5	30.4	43.5	56.4	59.8	60.8	63.9	65.5	1.88	8.14	19.58	28.67	H	H	H		H		H			A	A	A	A	A	A	A	A	A	A	A	A	H	H	H	H	A	A		A	A	A	H	H		H	A	A
380 f2	12.6	32.4	44.8	53.2	54.8	56.4	58.1	58.5	1.65	9.92	20.25	25.67	H	H	H	H	H		H			A	A	H	H	H	H	H	H	H	A	A	A	A	H	H	H		H	H		A	A	A	A	A	A	A	A
381 f3	11.6	29.4	40	48.9	51.4	52	54.6	53.7	1.42	7.86	17.29	24.16	A	H	A	A	A	A	A	A	H	H	H	H	H	H	H	H	H	H	A	A	A	A	A	A	A	H	H	H		H	H	H	A	H	H	A	H
382 f4	13	29.7	37.3	45.2	49.2	50.7	52.8	56	2.02	8.41	16.54	22.14	H		H	H	H	H	H			A	A	A	A	A	A	A	H	H	A	A	A	A	A	H	H	A	A	A	H	A	A	H	H			H
383 f5	12.1	26.8	35	41.1	43.8	44.3	46	47	1.54	6.96	14.74	20.75	A	H	A	H	H		H			H	H	A	A	A	A	H	H		A	A	A	H	A	A	H	H	A	A	H	A	H	H	A	H	H	A	H
384 f6	12.5	27.9	36	41.5	42.5	43.8	44.5	44.2	2.05	7.77	15.09	20.03	H	H	H		H		H			A	H	H	H	H	H	H	H	H	A	H	H		H	H	H		H	H		H	A	H	A	H	H	A	A
385 f7	12.4	29.4	37.8	48	53.6	54.6	57.3	47	2.1	10.29	18.06	27.94	A	A	A	A	A	A	A	H	H	H		H	H			H	H		H	A	A	H	A	A	H	H	A	A	H	A	A	A	A	H	A	A	A
394 f1	14.2	32.9	52	63	69.6	70.4	72.7	73.3	4.14	11.29	25.86	35.32	H	H	H	H	H	H	H	H	H	H	H	H	H	H	H	H	H	H	H	H	H	H	H	H	H	H	H	H	H	A	A	A	A	A	H	H	H
395 f2	12.1	33.2	54.8	65	67.4	69.5	70.6	69.8	2.47	10.66	28.29	37.47	A	A	A	A	A	A	A	A	A	H	A	A	A	A	A	A	A	H	A	A	H	H	H	H	H	A	A	A	A	H	H	H	A	A	H	H	H
396 f3	12.1	31.9	49.6	63.9	73	75	77.2	78.2	2.16	9.36	23.68	34.01	H	A	A	A	A	A	A	A	A	A	A	A	A	A	A	A	A	A	H	A	A	A	A	A	A	H	H	H	H	H	H	H		A	A	A	A
397 f4	13.6	20.6	43.6	51.4	56.8	56.3	57.8	58.5	3.15	8.58	20.72	27.07	A	A	A	A	A	A	A	A	A	H		H	H			H	H		H	A	A	H	A	A	H	H	H	H	H	H	H	H	H			H
398 f5	13.2	27.9	39.8	49.1	55.1	57.7	59.5	61.6	2.83	7.84	18.58	26.75	H	H	H	H	H	H	H	H	H	A	A	A	A	A	A	A	A	H	A	H	H		H	H	H	H	A	A	H	A	A	H	A	H	H	A	H
399 f6	15.1	29.3	38.9	47.6	55.7	56.9	58.7	60.8	3.16	8.19	15.49	22.74	A	H	A	H	A	H	A	A	A	A	H	A	A	H	H	A	A	H	H	H	H	H	H	H	H	H	A	A	H	H	H	H	A	H	H	H	H
400 f1	14.3	35.3	62.5	82	89.8	91.6	93.1	88.6	3.34	11.38	32.07	48.11	H	A	A	A	A	A	A	A	A	A	A	A	H	H	H	H	H	H	H	H	H	H	H	H	H	A	A	A	A	A	A	H	H	H	H	H	H
401 f2	12.2	28	44	57.5	65.3	67	70.3	71.7	3.26	5.76	19.17	29.32	A	A	A	A	A	A	H	H	H	A	A	A	A	A	A	A	A	A	H	H	H	H	H	H	H	A	A	A	A	H	H	H	A	A	A	A	A
402 f3	13.2	31.5	48.5	59.2	63.8	65.3	66	67.2	3.76	9.22	23.66	31.48	A	A	A	A	A	A	A	A	A	H	H	H	H	H	H	H	H	H	H	H	H	H	H	H	H	A	A	A	A	A	A	H	A	A	A	A	A
403 f4	12.2	31.5	48.6	54.8	58.8	59.2	61	62.7	2.28	10.23	23.86	29.08	A	A	A	A	A	A	A	A	A	H	H	A	A	A	A	A	A	A	A	A	A	H	H	H	H	H	H	H	H	H	A	A	A	A	A	A	A
404 f5	10.8	23.4	33.7	42.1	46.7	47.3	48.6	49.3	1.28	5.66	13.48	20.8	H		H		H		H		H	H		H	H	H	H	H	H	H	H	H	H	H	H	H	H	A	H	H	H	H	H	H	A	H	H	A
410 f1	12.8	35	47.9	55.7	58	59.8	60.4	61.3	2.08	13.3	23.4	29.03	H	H	H	H		H	H	H	H	H	H	H	H	H	H	H	H	H	H	H	H	H	A	A	A	A	A	A	A	A	A	H	A	A	H	H	H
411 f2	15.2	31.4	37.8	41.8	44	44.3	45.7	47.2	3.39	9.23	13.65	16.88	H	H	H	H	H	H	H	H	H	H	H	H	A	A	A	A	A	A	H	H	H	H	A	A	A	A	A	A	H	H	H	H	A	A	H	H	H
412 f3	12	34.5	54.6	74.8	78.9	80.9	85.1	85.6	2.2	12.71	28.75	43.14	A	A	H	H	H	H	H	H	H	H	H	H	H	H	A	A	A	A	A	A	A	A	H	H	H	A	A	A	A	A	A	A	A	A	A	A	A
413 f4	12.7	31.6	43.2	54.5	55	56.4	59.4	60.3	2.4	9.26	16.81	25.42	H	H	H	H	H	A	A	A	A	H	H	H	A	A	A	A	A	A	H	H	H	H	H	H	H	H	H	H	H	H	H	H	H	H	H	H	H
414 f5	12.1	29.4	36.8	44.5	47.5	48	51.9	51.2	2.21	8.6	12.11	18.48	H	H	H	H	H	H	H	A	A	H	H	H	H	H	H	H	H	H	H	H	H	H	H	H	H	H	H	H	H	A	A	A		H	H	A	A
419 f1	12.2	34.2	47.1	58.7	61	62.9	63.3	62.1	2.5	11.97	21.69	29.99	H	H	H	H	H	H	H	H	H	H	H	H	H	H	H	H	H	H	A	H	H	H	H	H	H	H	H	H	H	H	H	A	H	H	H	H	A
420 f2	14.6	34.8	51.7	69.1	79	82.8	85.5	85.7	3.97	11.01	23.65	36.48	A	A	A	A	A	A	A	A	A	H	H	H	H	H	H	H	H	H	H	H	H	H	H	A	A	A	A	A	A	A	A	A	A	A	A	A	A
421 f3	12.1	30.9	45.6	54.6	56.7	59.5	60.4	59.9	1.95	8.81	20.31	28.02	H	A	A	A	A	A	A	A	A	A	A	H	H	H	H	H	H	H	A	A	A	A	A	A	A	H	H	A	A	A	A	A	H	H	H	H	A
422 f4	12.4	35.2	53.7	67.3	70.6	71.4	72.5	72.5	2.44	12.15	26.66	37.16	A	A	A	A	A	A	A	A	A	A	A	A	H	H	H	H	H	H	A	A	A	A	A	A	A	A	A	H	H	H	H	H	H	H	H	H	H
423 f5	11.4	29.2	46.3	61.4	63	65	66.2	65.2	1.97	8.41	21.01	32.73	A	A	A	A	A	A	A	A	H	H	H	H	H	H	H	H	H	H	A	A	A	A	A	A	A	A	A	A	A	A	A	H	A	A	A	A	A
424 f6	9	28	37.8	45	49.7	53.8	55.7	56.2	1.26	7.3	14.35	20.8	A	A	A	A	A	A	A	A	A	H	A	A	A	A	A	A	A	A	H	H	H	H	H	H	H	H	H	H	H	H	H	H	A	A	A	A	A
429 f1	11.1	33.1	50.6	64.4	71.1	73.8	75	74.6	2.14	10.29	23.11	32.54	A	A	A	A	A	A	A	A	A	A	A	A	A	A	A	A	A	A	A	A	A	A	H	H	H	A	A	A	A	A	A	H	H	H	H	H	H
430 f2	11.9	30.5	40.1	46.5	48.9	50	50.2	50.7	2.21	8.15	17.09	21.76	H	H	H	H	H	H	H	H	A	H	H	H	H	H	H	H	H	A	H	H	H	H	H	H	H	A	A	A	A	A	A	A	H	H	H	H	A
431 f3	9.6	30.3	41.1	49.7	52.6	55.5	55.9	56	1.49	10.24	17.98	24.45	A	A	A	A	A	H	H	A	A	A	A	A	A	A	A	A	A	A	H	H	H	H	H	H	H	A	H	H	H	H	H	H	A	A	A	A	A
432 f4	8.7	27	36.6	45.9	50.2	52.8	53.7	53.2	1.1	8.2	15.75	22.68	H	H	H	H		H	H	H	H	H	H	H	A	A	A	A	A	A	H	H	H	H	H	H	H	A	A	A	A	H	H	H	A	A	A	A	A
433 f5	11.3	31	45	54.8	59.4	60.9	62	61.2	2	9.24	20.64	28.47	H	H	A	A	A	A	A	A	A	H	H	H	H	H	H	H	H	A	A	A	H	H	H	H	H	H	H	H	H	H	H	H	H	H	H	H	H
437 f1	11.1	29	32.7	41.2	45.6	44.4	45	44.7	1.83	7.25	8.16	13.71	A	A	A	A	A	A	A	A	A	H	H	H	H	H	H	H	H	H	A	A	A	A	A	A	A	H	H	H	H	H	H	H	H	H	H	H	A
438 f2	10.9	33.9	54.9	66	70.8	71	72.7	71.7	1.87	10.65	26.14	33.32	A	A	A	A	A	A	A	A	A	A	A	H	H	H	H	H	H	H	H	H	H	H	H	H	H	A	A	A	A	A	H	H	A	A	A	H	H
439 f3	8.7	30.3	42	49.7	53.4	54.8	56.1	55.7	1.25	9.2	17.32	23.18	H	H	H	H	H	H	H	H	H	A	A	A	A	H	H	H	H	H	A	A	A	A	A	A	A	H	H	H	H	H	H	H	A	A	A	A	A
440 f4	9	29.9	43.3	53.2	59.3	59.5	61.1	60.5	1.44	9.24	19.64	26.55	H	H	H	H	H	H	H	H	H	H	H	H	A	A	A	A	A	A	H	H	H	H	H	H	H	A	A		A	H	H	H	H	H	H	H	H
441 f5	9.8	30.2	45.2	59.7	65.3	67.9	69.6	69.7	1.81	9.78	19.69	30.27	H	H	H	H	H	H	H	H	H	A	H	H	H	H	H	H	H	H	A	A	A	A	A	A	A	A	A	A	A	A	H	H	H	H	A	A	A
442 f1	10.4	28.7	36.2	42.4	44.5	45.2	44.9	43.9	1.42	9.04	14.99	18.67	H	H	H	H	H	H	H	H	H	H	H	H	H	H	H	H	H	H	A	H	H	H	H	H	H	A	A	A	A	A	A	A	A	A	A	A	H
443 f2	12	32.2	41.5	49.8	53.1	54.4	55.6	54.8	2.17	10.74	17.46	22.79	A	H	H	H	H	H	H	H	H	A	A	A	A	A	A	A	A	A	H	H	H	H	H	H	H	H	H	A	A	A	A	H	H	H	H	H	A
444 f3	12.4	34.9	52	65.2	74	74.8	75.3	74	2.31	12.25	25.72	35.35	H	H	H	H	H	H	H	H	A	H	H	H	H	H	H	H	H	H	A	A	A	A	A	A	A	H	H	H	H	H	H	A	H	H	H	H	H
445 f4	12.2	28.3	37.4	46	49.5	49.7	50.3	49.9	1.85	7.71	14.14	19.61	H	H	H	A	A	A	A	A	A	H	H	H	H	H	H	H	H	H	A	A	A	A	A	A	A	A	H	H	H	H	H	H	H	H	H	H	A
451 f1	10.7	29.5	38.8	45.6	48.6	49.9	51.5	51.6	1.26	8.68	15.98	20.93	H	H	H	H	H	H	H	H	H	A	A	A	A	A	A	A	A	H	A	A	H	H	H	H	H	H	H	H	H	H	H	H	H	H	H	H	H
452 f2	11.3	33.4	44.6	45.3	56.8	57.8	59.5	59.8	1.25	11.62	20.44	26.18	H	H	H	H	H	H	H	H	H	H	H	H	H	H	H	H	H	H	A	A	A	H	H	H	A	A	A	A	H	H	H	H	H	H	H	H	A
453 f3	9.1	27.8	44.5	55.7	58.5	60	60.8	60.8	1.04	8.21	21.3	27.48	A	A	A	A	A	A	A	A	A	H	H	H	H	H	H	A	A	A	H	H	H	H	H	H	A	A	A	A	A	A	A	A	H	H	H	H	H
454 f4	11.7	34.4	49.8	62.1	68.3	70.3	72.3	71.2	1.8	10.97	22.96	31.03	A	A	A	A	A	A	A	A	A	A	A	H	H	H	H	H	H	H	A	A	A	H	H	H	H	A	A	A	A	A	A	A	A	A	H	H	H
460 f1	15.3	29.6	38.5	46.9	49.6	49.7	50.2	49.4	2.49	9.78	16.42	22.23	A	A	A	A	A	A	A	A	A	H	A	A	A	A	A	A	A	A	A	H	H	H	H	H	H	H	H	H	H	H	H	H	H	H	H	H	H
461 f2	16.1	29.2	41.3	52.3	56.2	57.9	58.4	59.1	2.63	9.32	17.96	24.85	A	A	A	A	A	A	A	A	A		H	A	A	A	A	A	H	H	A	A	A	A	A	A	A	H	H	H	H	H	H	A	H	H	H	H	H
462 f3	15.1	30.9	42.6	48.2	52.1	52.7	53.2	53.2	2.44	9.88	19.63	23.58	A	A	A	A	A	A	A	A	A	A	A	H	H	H	H	H	H	H	H	H	H	H	H	H	H	H	H	H	H	H	H	H	A	A	A	H	H
467 f1	10.4	26.5	36	42.1	46.4	47.1	48.6	48.5	1.62	7	13.29	16.06	H	A	A	A	A	A	A	A	A	A	A	A	A	A	A	A	A	A	H	A	A	A	A	A	A	H	H	H	A	A	A	A	H	H	H	H	H
468 f2	11	28.2	42.6	55.1	61	63.2	65.2	65	1.87	7.56	18.4	26.19	H	H	H	H	A	A	A	A	A	H	H	A	A	A	A	A	A	H	A	A	A	A	A	A	A	A	A	H	H	H	H	H	A	A	A	A	A
469 f3	9.6	26.1	36.1	45	48.6	49.9	51.9	52	1.62	6.91	13.34	19	H	H	H	H	H	H	H	H	A	A	A	A	A	A	A	A	A	H	H	H	A	A	A	A	A	A	A	H	H	H	H	A	H	H	A	A	A
473 f1	19.9	39.2	52.7	57.8	65.6	66.8	67.3	69.8	4.12	15.1	25.41	28.16	A	A	A	A	A	A	A	A	A	A	A	A	A	A	A	A	A	A	A	A	A	A	A	A	A	A	A	A	A	A	A	A	A	A	A	A	A
474 f2	21.5	42.6	57.3	66.1	68.9	71.8	73.2	73.4	4.49	17.14	28.67	35.55	A	A	A	A	A	A	A	A	A	A	A	A	A	A	A	A	A	A	A	A	A	A	A	A	A	A	A	A	A	A	A	A	A	A	A	A	A
475 f3	17.5	35	46	52.3	55.7	56.2	56.2	56	2.75	13.38	21.24	25.5	A	A	A	H	H	H	H	H	H	H	H	H	H	H	H	H	H	H	H	H	H	H	H	H	A	H	H	H	H	H	A	A	A	A	A	A	A
476 f4	21.6	38.2	47.3	51.6	56	57.6	57.7	59.2	4.57	15.09	22.03	24.72	A	A	A	A	A	A	A	A	A	A	A	A	A	A	A	A	A	A	A	A	A	A	A	A	A	A	A	A	A	A	A	A	A	A	A	A	A
477 f5	20.9	36.7	49.9	55.9	60.1	61.2	61.5	62.9	3.94	12.52	23	27.38	A	A	H	H	H	H	H	H	H	A	A	A	A	A	A	A	A	A	A	A	A	A	A	A	H	H	H	H	A	A	A	H	H	H	H	A	A
485 f1	17	37.1	53.6	68.4	75.3	77.7	77.7	78.9	2.59	13.34	25.85	37.73	H	A	A	A	A	A	A	A	H	A	A	A	A	A	A	A	A	H	A	A	A	A	A	A		A	A	A	A	A	A	A	A	A	H	H	H
486 f2	18.6	40.5	55.4	64.8	64.9	65.5	65.3	66.5	2.84	15.83	25.46	34.7	A	A	A	A	A	A	H	H	H	H	H	H	H	H	H	H	H	H	A	A	A	A	A	A	A	A	A	A	A	H	H	H	H	H	H	H	H
487 f3	18.3	33.5	52	67.9	74.1	74.8	76.6	78.3	3.05	11.71	25.98	39.02	A	A	A	A	A	A	A	A	A	H	H	H	H	H	H	H	H	A	H	H	H	H	A	A	A	H	H	A	A	A	A	H	H	H	H	H	H
488 f4	14.9	32	43.6	56.8	59.4	60.5	60	62	2.22	10.25	18.65	27.93	H	H	H	H	H	H	H	H	H	A	A	H	H	H	H	H	H	H	H	A	A	A	A	A	A	A	A	A	A	H	H	H	A	H	H	H	H
496 f1	16.5	37.2	56.7	65.7	71.2	71.6	72.2	72.4	2.49	14.25	27.82	35.14	A	H	H	H	H	H	H		H	H	H	H	H	H	H	H	H	H	A	A	A	A	A	A	A	H	H	H	H	H	H	H	H	H	H	H	H
497 f2	16.1	29	40.4	48.2	54.6	56.5	58.9	48.3	2.78	8.54	16.18	21.58	H	H	A	A	A	A	A	A	A	A	A	A	A	A	A	A	A	A	H	H	H	H	A	A	A	H	H	H	A	A	A	A	H	H	H	H	H
498 f3	14.2	28.4	33.4	42.6	43.9	46.6	48	48.5	1.61	6.14	8.49	15.61	H	H	H	H	H	H	A	A	A	H	A	A	A	A	A	A	A	A	A	A	A	A	H	H	H	H	H	H	H	H	H	H	H	H	H	H	H
499 f4	19	37.3	54	61.1	68.6	70	70.5	70.6	2.92	13.44	25.46	30.2	A	H	H	H	H	H	H	H	H	H	H	H		A	A	A	A	A	A	A	A	A	A	A	A	H	H	H	H	H	H	H	H	H	H	H	H
507 f1	16	33.1	54.6	66.1	71.4	73.2	73.9	74.3	2.6	11.07	26.41	35.27	A	H	H	H	H	H	H	H	H	H	H	H	H	H	H	H	H	H	H	A	A	A	A	A	A	A	A	H	H	A	A	A	A	A	H	H	H
508 f2	12.1	26.6	45	56.8	64	65.5	66.5	66.9	1.32	6.43	19.45	28.47	A	A	A	A		A	A	H	H	A	A	A	A	A	A		A	A	H	H	H	H	H	H	H	A	A	A	A	H	H	H	H	H	A	A	A
509 f3	15.1	26.9	34.9	38.5	41	42	41.2	41.6	1.67	6.71	11.52	14.16	H	H	H	H	H	A	A	A	A	H	A	A	A	A	A	H	H	A	A	A	A	A	A	A	A	H	H	H	H	H	H	H	A	A	A	A	A
517 f1	13.5	27.4	38.2	40.2	42.2	43	43.3	43.5	1.61	7.15	13.99	15.44	H	H	H	H	H	H	H	H	H	A	A	A	A	A	A	A	A	A	A	A	A	A	A	A	A	A	A	A	A	H	H	H	H	H	H	H	H
518 f2	10.8	27.4	43.1	51.6	54.3	54.9	55.3	54.9	1.23	8.45	18.51	24.62	H	A	A	A	A	A	A	A	H	A	A	A	H	H	H	H	H	H	H	A	A	A	A	A	A	H	H	H	H	H	A	A	A	A	A	A	A
519 f3	12.8	25.1	38.9	47.2	51.8	51.3	52.8	54.5	1.55	7.96	17.42	24.19	H	A	A	A	A	A	A	A	A	H	A	A	A	A	A	A	A	A	H	H	H	H	H	H	H	A	A	A	A	A	A	A	H	H	H	H	A
520 f4	14.4	32.3	45.9	59.5	65.4	66.3	69.3	70.6	2.34	11.59	19.65	30.3	H	H	H	A	A	A	A	A	A	A	A	A	A	A	A	A	H	H	H	H	H	H	H	H	H	H	A	A	A	A	A	H	H	H	H	H	H
528 f1	16.5	34	45.4	54.6	60.1	61.1	61.8	61.1	3.83	12.37	20.54	26.32	H	A	A	A	A	A	H	H	H	A	A	A	A	H	H	H	H	H	H	H	H	H	H	A	A	H	H	A	A	A	A	A	A	A	A	A	A
529 f2	15.1	34.9	50.9	66.5	73	70.4			3.31	11.38	23.8	36.56	A	A	A	A	A	A	A	A	A	A	A	A	A	A	A	H	H	H	A	A	A	A	A	A	A	A	A	A	A	A	A	A	H	H	A	A	A
530 f3	14.9	35.7	51.7	60.9	65.5	67	69	68.3	3.73	15.97	26.86	33.91	H	H	H	H	H	H	H	H	A	H	H	H	H	H	H	H	H	H	H	H	H	H	H	H	A	A	A	A	A	H	H	H	A	A	A	A	A
531 f4	12.3	31.4	50.1	64.9	75.1	77	78.1	76.9	1.88	10.6	24.53	36.14	A	A	A	A	A	A	A	A	A	H		H	H	H	H	A	A	A	A	A	A	A	A	A	A	A	A	A	A	A	H	H	A	A	A	A	A
532 f5	11.8	30.8	46.2	56	59.2	60.1	61.3	61.2	1.28	8.9	21.39	36.53	H	H	H	H	H		H	H	H	A	A	A	H	H	H	H	H	H	A	A	A	A	A	A	A	A	A	A	A	A	A	A	H	H	H	H	H
538 f1	11	27.1	36.6	43.9	47.3	49	50.9	52.2	1.5	6.42	13.58	18.9	A	A	A	A	A	A	A	A	H	H	H	A	A	A	A	A	A	A	A	A	A	A	H	H	H	A	A	A	A	A	A	A	A	A	H	H	H
539 f2	13	35.1	51.8	63.3	67.2	69.9	72.9	74.3	2.03	13.45	26.79	34.2	A	A	A	A	A	A	A	A	A	H	H	H	H	H	H	H	H	A	H	H	H	H	H	H	H	H	H	H	H	H	H	H	H	H	H	H	H
540 f3	12.3	33.1	52.5	67.1	74	77.5	80.6	80.7	1.62	10.78	25.45	36.97	A	A	A	A	A	A	A	A	A	H	H	H	H	H	H	H	H	H	A	A	A	A	A	A		H	H	A	A	A	A	A	H	H	A	A	A
541 f4	12.6	30.8	47.2	59.2	63.9	64.2	66.7	68	1.75	10.92	23.24	31.92	A	A	A	A	A	A	A	A	A	H	H	H	H	H	H	H	H	H	A		A	A	A	A	A	A	A	A	A	A	A	A	H	H	A	A	A
542 f5	12	29.2	43.9	51.4	53.9	55.4	56.9	57.3	1.46	8.88	19.81	25.91	H	H	H	H	H	H	H	H	H	H	H	H	H	H	H	H	H	H	A	A	A	A	A	H	H	H	H	H	H	H	H	A	H	H	H	H	H
543 f6	11.4	29.7	47.5	58.4	62.3	64.8	66.5	65.7		9.59	22.45	28.8	A	A	A	A	A	A	A	A	A	A	A	A	A	A	A	A	H	H	H	H	H	H	H	H	H	A	A	H	H	H	H	H	H	H	H	H	H
548 f1	12	29.7	43.3	53.8	62.2	63.8	65.3	67	1.71	8.97	20.77	28.63	A	A	A	A	A	A	A	A	A	A	H	H	H	H	H	A	A	A	A	H	H	H	H	H	H	H	H	A	A	A	A	A	A	A	A	A	A
549 f2	11.7	27.3	39.5	50.2	55.5	55.6	56.3	56.7	1.74	6.66	15.48	23.31	H	H	H	A	A	A	A	A	H	A		H	H	H	H	H	H	A	A	H	H	H	H	H	H	A	H	H	H	H	H	H	A	A	A	A	A
550 f3	10	24	33	47.8	54.8	55.4	56.2	57.2	1.4	4	9.7	20.14	A	A	A	A	A	A	A	A	A	H	H	A	A	A	A	A	A	A	H	H	H	H	H	H	H	A	A	A	A	A	A	A	H	H	H	H	H
551 f4	12.5	33	49.3	60.7	67.9	69.3	70.6	70.6	1.8	9.58	20.28	29.22	A	A	A	A	A	A	A	A	A	A	A	A	A	A	A	A	A	A	A	H	H	H	H	H	H	A	A	A	A	A	A	A	H	H	H	A	A
552 f5	11.3	29.2	42.4	57.3	66.7	68.7	70	69.9	1.07	6.85	18.12	28.95	H	H	H	A	A	A	A	A	H	H	A	A	A	A	A	A	A	A	H	H	A	A	A	A	A	A	A	A	A	A	A	A	A	A	A	A	A
558 f1	10.1	25.7	41.4	50.7	56.3	58.7	59.3	60.7	1.19	7.87	16.98	24.26	H	H	H	H	H	H	H	H	H	H	H	H	H	H	H	H	H	A	H	H	H	H	H	H	H	A	A	A	A	A	A	A	H	H	H	H	H
559 f2 (f7)	12.3	30.7	47.4	59.7	66	68.1	69.7	69.3	1.83	10.66	24.34	32.22	A	A	A	A	A	A	A	A	A	H	H	H	H	H	H	H	H	H	H	A	A	A	A	A	A	H	A	A	A	A	A	A	A	A	A	A	H
560 f3	10.7	30.2	45.9	55.3	57.3	58.1	59	61.2	1.4	10.59	20.29	26.83	H	H	H	H	H	H	H	H	H	A	H	H	H	H	H	H	A	A	H	H	H	H	H	A	A	A	A	A	A	A	A	A	A	A	A	A	A
562 f5	11.2	29.3	49	57.8	62	63.5	63.8	64	1.38	9.31	23.34	29.22	H	H	H	H	H	H	H	H	H	A	A	A	H	H	H	H	H	H	A	A	A	A	A	A	A	H	H	H	H	H	H	H	A	A	A	A	H
567 f1	10.6	27.1	39.9	47.3	53.4	54.8	55.3	57.7	1.07	8.27	18.76	22.94	A	A	A	A	A	A	A	A	A	H	H	H	H	H	H	H	H	H	A	H	H	H	H	H	H	H	H	H	H	H	H	H	H	H	H	H	H
568 f2	10.9	28.4	46.9	57.1	63.9	65.8	66.6	67.2	1.54	8.7	22.54	28.71	A	A	A	A	A	A	H	H	H	H	H	H	H	A	A	A	A	A	H	H	H	H	H	A	A	A	A	A	A	A	A	H	H	H	H	H	H
569 f3	12.2	30.6	47.1	59.6	65	68.2	68.3	68.7	1.23	8.25	20.79	29.18	H	H	H	H	H	H	A	A	A	A	A	A	A	A	A	H	H	H	A	A	A	A	A	A	A	H	H	H	H	H	H	A	A	A	H	A	A
570 f4	9.7	31	56.1	71.4	79.4	81.2	82	82.8	1.15	9.06	28.64	40.91	H	H	H	H	H	H	H	A	A	A	A	A	A	A	A	A	A	A	A	A	A	A		H	H	A	A	A	A	A	A	A	A	A	A	A	A
571 f5	10	27.7	35.9	41.4	41.3	42.2	43.8	43	0.89	8.5	14.59	18.64	A	A	H	H	H	H	H	H	H	A	A	A	A	A	A	A	A	A	A	A	A	A	A	A	A	H	H	H	H	H	H	H	A	A	A	A	A
575 f1	9	28	41.3	49	56.2	56	56.1	58.3	0.83	8.01	18.37	24.15	A	A	A	A	A	A	A	A	A	H	A	A	A	A	A	A	A	A	H	H	H	H	A	A	A	H	H	H	H	H	H	H	H	H	H	A	A
576 f2	9.7	29.1	45	54.7	60.4	61.5	62.5	64.8	0.84	11.25	22.86	29.36	H	H	H	H	H	H	H	H	H	A	A	A	A	A	A	A	A	A	H	H	H	H	H	H	H	A	A	H	H	H	H	A	A	A	A	A	A
578 f4	10.6	28	37.9	49.1	53.7	54.8	54.1	57.3	0.84	8.94	14.65	22.47	A	A	A	A	A	A	A	A	A	A	A	A	A	A	A	A	A	A	H	A	A	A	A	A	A	H	A	A	A	A	A	A	A	A	A	A	A
583 f1	10	28.1	34.7	41	42.2	43.7	44.7	45.3	0.87	7.92	12.25	17.26	H	H	H	H	H	H	H	H	H	H	H	H	A	A	A	A	A	H	A	A	A	A	A	A	A	H	H	H	H	H	H	H	H	H	H	H	H
584 f2	8.1	26.8	40.3	50.3	54.4	57.3	59	60.4	0.81	6.35	16.49	23.97	H	H	H	H	H	H	H	H	H	A	A	A	A	A	A	A	A	A	A	A	A	A	A	A	A	A	A	A	A	A	A	A	A	A	H	H	H
585 f3	11.5	35.4	46.1	54.9	57.6	59.2	60.9	61	1.82	12.62	22	27.97	A	A	A	H	H	H	H	H	H	H	H	H	H	H	H	H	H	A	H	H	H	H	A	A	A	A	H	H	H	H	H	H	A	A	H	H	H
586 f4	8.2	26.4	37.4	49.5	52.9	54.6	56.4	57.7	0.86	7.61	16.5	24.62	H	H	H	H	H	H	H	H	H	A	A	A	A	A	A	H	H	H	A	H	H	H	H	H	H	H	H	H	H	H	A	A	A	A	A	A	A
587 f5	11.2	33.2	45.4	58.9	63.2	65.1	68.3	69.1	1.26	10.76	19.26	28.44	H	H	H	H	H	H	H	H	H	A	A	A	A	A	A	A	A	A	H	H	A	A	A	A	A	H	H	H	H	H	H	H	H	H	H	H	H
593 f1	13.6	33.7	44.3	48.4	53.2	54.1	55.9	57.6	2.33	13.57	21.04	24.53	H	H	H	H	H	H	H	H	H	H	H	H	H	H	H	H	H	H	H	H	H	H	H	H	H	H	H	H	H	H	H	H	H	H	H	H	H
594 f2	12.7	30.3	47.9	56.4	62.6	62.5	66	62.2	2.02	9.99	22.57	27.65	A	H	H	H	H	H	H	H	A	H	H	H	H	H	H	H	H	H	H	H	H	H	A	A	A	H	H	H	H	H	H	H	A	A	A	A	A
595 f3	12.1	30.3	48	59.2	65.7	66.3	65.1	71.1	1.57	9.85	23.26	31.98	H	H	H	H	A	A	A	A	A	A	H	H	H	H	H	H	H	H	A	A	A	A	A	A	A	A	A	A	A	A	A	A	A	A	H	H	H
596 f4	11.6	32	47.6	57.3	63.6	65.1	65.1	64.9	1.67	11.97	22.83	29.76	H	H	A	A	A	A	A	A	A	A	A	H	H	H	H	H	H	H	A	A	A	A	A	A	A	A	A	A	A	A	A	A	A	A	A	A	A
597 f5	12.6	26.2	35.9	42	41.5	42.7	43.4	44.2	1.45	7.05	14.29	17.99	H	H	H	H	H	H	H	H	H	A	A	A	A	A	A	A	A	A	H	H	H	H	H	H	H	A	A	A	A	A	H	H	H	H	H	H	A
698 f6	10.1	29.2	40.3	50.1	55.2	55.5	56.9	59.7	1.15	8.56	18.34	25.8	H	H	H	A	A	A	A	A	A	A	A	A	A	A	A	A	A	H	A	A	A	A	A	A	A	A	A	A	A	A	A	A	A	A	A	A	A
604 f1	12.5	33.5	48.4	63	67.4	68.2	69.8	70.7	1.7	10.95	23.42	33.36	A	H	H	H	H	H	H	H	H	A	A	H	H	H	H	H	H	H	H	H	A	A	A	A	A	H	H	H	A	A	A	A		H	H	A	A
605 f2	11.8	30.7	42.4	51.2	54.9	56.4	57.6	58.5	1.8	11.01	20.35	26.91	A	A	A	A	A	A	A	A	A	H	H	H	H	H	H	H	H	H	A	A	A	H	H	H	H	H	H	H	H	H	H	H	A	A	A	A	A
606 f3	13.1	29	41.1	53.5	58.5	60.8	62.9	65.2	2.19	9.7	18.8	28.35	A	A	H	H	H	H	H	H	H	H	H	H	H	H	H	H	H	A	H	H	H	A	A	A	A	A	H	H	H	H	H	H	H	H	A	A	A
607 f4	8.7	26.2	36.1	40.8	42.7	44.1	45.6	47.7	1	7.12	14.34	16.89	H	H	H	H	H	H	H	A	A	H	H	A	A	A	A	A	A	A	H	H	H	H	A	A	A	A	A	A	A	A	A	H	H	H	H	H	H
608 f5	6.3	22.8	31.7	34.8	36.5	37	37.8	39.1	0.25	5.61	12.02	14.06	H	H	H	H	H	H	H	H	H	A	A	A	A	A	A	A	A	A	A	A	A	A	A	A	A	H	H	A	A	A	A	A	H	H	H	H	H
613 f1	13.2	36.9	53.5	69.6	72.9	75	74.3	76.8	2	11.18	22.55	33.71	H	H	H	H	H	H	H	H	H	H	A	A	A	A	A	A	A	A	A	A	A	A	A	A	A	A	A	A	A	A	A	A	H	H	H	H	H
614 f2	13.4	28.2	34.1	40.3		43.6	43.5	42.9	1.72	8.77	12.52	16.33	H	H	H	H	H	H	H	H	H	H	H	H	H	H	H	H	H	H	A	A	A	A	H	H	H	H	H	H	H	H	H	H	H	H	H	H	H
615 f3	11.4	28.7	48.7	40.3	42.5	42.1	43.5	41.8	2.01	9.9	14.87	17.33	A	A	H	H	H	H	H	H	H	H	A	A	A	A	A	A	A	A	H	H	H	H	H	H	H	H	H	H	H	H	A	A	H	H	A	A	A
616 f4	10	32.8	48.5	60.8	66.7	68	43	68.5	1.1	11.2	22.43	30.96	A	A	A	A	A	A	A	A	A	A	A	A	A	A	A	A	A	A	A	A	A	A	A	A	A	A	A	A	A	A	A	A	A	A	A	A	A
617 f5	14.3	33.9	43.8	53.3	59.5	61.2	68	61.6	2.76	10.5	17.79	25.04	A	A	A	A	H	H	H	H	H	H	H	H	A	A	A	A	A	A	A	A	A	H	H	H	H	H	H	H	H	H	H	H	H	H	H	H	H
623 f1	13.6	35.4	45.8	54.5	57.9	60.5	60.8	62.5	2.2	13.24	20.44	26.57	H	A	A	A	A	A	A	A	H	A	A	A	A	A	A	A	A	A	A	A	H	H	H	H	H	A	A	A	A	A	A	H	A	A	A	A	A
624 f2	13.1	35	47.3	56.2	60	62.4	63.3	63.5	2.06	11.91	20.48	26.78	A	A	A	A	A	A	A	A	H	H	H	H	H	H	H	H	H	H	A	A	A	A	A	A	A	H	H	H	H	H	H	H	H	H	H	H	H
625 f3	9.1	34.5	51.4	64.1	69.6	71.4	72.4	72	1.19	12.27	22.55	32.6	A	A	A	A	A	A	A	A	A	A	A	A	A	A	A	A	A	A	A	A	A	A	A	A	A	A	A	A	A	A	A	A	A	A	A	A	A
626 f4	9.9	33.8	46.8	58.2	63.1	64.8	66.8	66.4	1.26	12.5	21.2	30.31	A	A	A	A	A	A	A	A	A	A	A	A	A	A	A	A	A	A	A	A	A	A	A	A	A	A	A	A	A	A	A	A	A	A	A	A	A
627 f5	12.2	36.2	52.7	68.8	77	79.8	82.1	82.6	2.18	12.66	24.42	35.06	A	A	A	H	H	H	H	H	H	H	H	H	H	H	H	A	A	A	A	A	A	A	H	H	H	H	H	H	H	H	H	H	H	H	A	A	A
633 f1	11.6	26.9	34.4	39	43.2	44.3	47.1	47.3	1.32	8.24	11.41	13.5	A	A	A	A	A	A	A	A	A	H	H	H	H	H	H	H	H	H	H	H	H	H	H	H	H	H	A	A	A	A	A	H	H	H	H	H	H
634 f2	12.4	30	43.8	58.2	64.4	66	68.1	69.7	1.74	11.29	19.62	30.34	H	H	H	A	A	A	A	A	A	H	H	H	H	H	H	H	H	H	H	A	A	A	A	A	A	A	A	A	A	A	A	A	A	A	A	A	A
635 f3	13.6	29.9	39.8	47.2	50.7	52.5	54.1	53.8	1.56	9.3	15.78	21.93	H	H	H	H	H	H	H	H	H	A	A	A	A	A	A	A	A	A	H	H	H	H	A	A	A	A	A	A	A	A	A	A	H	H	H	H	H
636 f4	12	31.7	42.2	50.4	54	55.3	57.3	57.5	1.97	12.21	18.4	24.01	A	A	A	A	H	H	H	H	H	A	A	A	H	H	H	H	H	H	H	H	H	H	A	A	A	A	A	A	A	A	H	H	A	A	A	A	A
637 f5	13	28.4	34.8	39	43.3	44.5	45.7	46.5	1.51	8.29	10.88	15.09	H	H	H	H	H	H	H	A	A	H	A	A	A	A	A	A	A	A	H	H	H	H	H	H	H	A	A	A	A	A	A	A	H	H	H	H	H
643 f1	10	35.1	48	63.7	67.2	69.2	69.8	69.1	1.26	12.08	21.93	31.51	A	A	A	A	A	A	A	A	A	A	A	A	A	A	A	A	A	A	A	A	A	A	A	A	A	A	A	A	A	A	A	A	A	A	A	A	A
644 f2	9.4	33.3	46.2	56	59.5	61.5	61.9	64.2	1.1	12.35	22.06	29.02	A	A	A	A	A	A	A	A	A	A	A	A	A	A	A	A	A	A	A	A	A	A	A	A	A	A	A	A	A	A	A	A	A	A	A	A	A
645 f3	9.7	35.9	50.7	62.9	67.2	68.7	70.2	70.4	1.37	13.19	24.54	33.17	A	A	A	A	A	A	A	A	A	A	A	A	A	A	A	A	A	A	A	A	A	A	A	A	A	A	A	A	A	A	A	A	A	A	A	A	A
646 f4	13.6	35.2	52.1	61.4	66.9	68.9	71.6	72.1	2.54	11.6	23.67	30.81	A	A	A	A	A	A	A	A	A	A	A	A	A	A	A	A	A	A	H	H	H	H	H	H	H	A	A	A	H	H	A	A	H	H	A	A	A
650 f1	14.3	35.8	54.9	70.3	75.7	76.5	78.8	80.4	2	13.07	26.41	36.82	A	A	A	A	A	A	A	A	A	A	A	A	A	A	A	A	A	A	A	A	A	A	A	A	A	A	A	A	A	A	A	A	A	A	A	A	A
651 f2	14.6	32.5	47.8	59	64.7	66.9	68.7	68.7	3.12	11.3	22.17	28.77	H	H	H	H	H	H	H	H	H	A	A	A	A	A	A	A	A	A	A	H	H	H	H	H	H	A	A	A	A	H	H	H	A	A	A	A	A
652 f3	13.6	34.3	50.1	63.6	68.8	72.4	73.5	72.8	2.6	10.33	22.08	31.82	A	A	A	A	A	A	A	A	A	H	H	A	A	A	A	A	A	A	H	H	H	H	H	H	H	A	A	A	H	H	H	H	H	H	H	H	H
653 f4	11.9	28.6	37.8	48.8	50.5	53.4	54.7	56.2	1.52	7.46	13.06	19.64	A	A	A	A	A	A	A	A	A	A	A	A	A	A	A	A	A	A	H	H	H	H	H	H	H	H	H	H	H	H	H	A	A	A	A	A	A
654 f5	14.8	33.3	49.7	60.8	64.8	66.9	68.6	70.1	3.18	12.33	23.69	30.59	H	H	H	H	H	H	H	H	H	H	H	H	H	H	H	H	H	H	H	H	H	H	H	H	H	H	H	H	H	H	H	H	H	H	H	H	H
660 f1	13	36.9	51.2	61.9	67	68.7	69.4	70.2	1.97	13.92	25.52	31.62	A	A	A	A	A	A	A	A	A	A	A	A	A	A	A	A	A	A	A	A	A	A	A	A	A	A	A	A	A	A	A	A	A	A	A	A	A
661 f2	12.6	29.4	41	52.2	57.1	59.4	60.4	60.9	2.4	8.47	16.88	23.43	A	H	H	H	H	H	H	H	H	H	A	A	A	A	A	A	A	A	H	H	H	H	H	A	A	A	A	A	A	A	A	A	H	H	H	H	H
662 f3	14	32.6	47.5	57.8	61.5	63	63.9	63	2.7	11.64	21.72	27.61	A	A	A	A	A	A	A	A	A	H	H	H	H	H	H	H	H	H	H	H	H	H	A	A	A	H	H	H	H	H	H	H	A	H	H	H	H
663 f4	11.4	31.7	46.5	55.6	59.5	61	61.5	62.3	1.49	11.91	22.46	27.89	A	A	A	A	A	A	A	A	A	A	A	A	A	A	A	A	A	A	A	A	A	A	A	A	A	A	A	A	A	A	A	A	A	A	A	A	A
664 f5	12.3	33.2	45.8	54.3	58.4	61.7	63.2	62.1	1.54	12.38	22.11	26.04	H	H	H	H	H	A	A	A	A	A	A	A	A	A	A	A	A	H	H	H	H	H	H	H	H	A	A	A	A	A	A	A	A	H	H	H	H
665 f6	12.5	33.8	44.5	51.2	52.3	52.8	54.1	53.4	1.64	13.7	21.28	24.64	A	A	A	A	A	A	A	A	A	H	H	A	A	A	A	A	A	A	H	H	H	H	H	H	H	H	H	H	H	H	H	H	H	A	A	A	A
667 f8	11.3	30.6	44.4	55.3	59.2	60.5	63.2	62.4	1.38	10.03	19.71	25.61	A	A	A	A	A	A	A	A	H	A	A	A	A	A	A	A	A	H	A	A	A	A	H	H	H	A	A	A	A	A	H	H	A	A	A	A	A
672 f1	8.6	31.9	47.6	56.2	59.3	60.8	62.2	63.5	1.1	10.64	23.27	27.33	A	A	A	A	A	A	A	A	A	A	A	A	A	A	A	A	A	A	A	A	A	A	A	A	A	A	A	A	A	A	A	A	A	A	A	A	A
673 f2	12.7	34.4	47.9	61.6	65.4	67.1	68.3	69.7	2.13	11.96	22.08	30.63	H	A	A	A	A	A	A	A	A	H	H	H	H	H	H	H	H	H	A	A	A	A	A	A	A	A	A	A	H	H	H	H	A	A	H	H	H
674 f3	8.8	31.3	46.7	61.6	66.9	68.9	70.1	69.8	0.96	9.8	21.43	31.51	A	A	A	A	A	A	A	A	A	A	A	A	A	A	A	A	A	A	A	A	A	A	A	A	A	A	A	A	A	A	A	A	A	A	A	A	A
675 f4	13.9	32.4	47.6	60.4	65.1	67.3	67.9	68.5	3.22	10.46	22.08	30.9	A	A	A	A	A	A	A	A	A	A	A	A	A	A	A	A	A	A	A	A	A	A	A	A	A	A	A	A	A	A	A	A	A	A	A	A	A
676 f5	12.1	29.1	37.8	43.6	47.4	47	49.3	50.5	1.88	8.14	14.91	17.43	H	H	H	H	H	H	H	H	H	A	A	A	A	A	A	A	A	A	H	H	H	H	H	H	H	A	A	A	A	A	A	A	H	A	A	A	A
677 f6	10.5	26.6	33.6	42.6	44.7	45.7	47	47.1	1.33	7.61	12.55	18.26	A	A	A	A	A	A	A	A	A	H	H	H	A	A	A	A	A	A	H	A	A	A	A	A	A	H	H	H	H	H	H	A	H	A	A	A	A
689 f1	13.3	35.7	54.8	67.4	71	72.1	73	74.4	2.95	12.53	27.75	35.74	A	A	A	A	A	A	A	A	A	A	A	A	A	A	A	A	A	A	A	A	A	A	A	A	A	A	A	A	A	A	A	A	A	A	A	A	A
690 f2	11.7	33.8	52.3	64.8	69.5	72	73.9	75.2	2.44	10.78	24.81	32.87	A	A	A	A	A	A	A	A	A	A	A	A	A	A	A	A	A	A	A	A	A	A	A	A	A	A	A	A	A	A	A	A	A	A	A	A	A
691 f3	9.6	31.4	45.6	52.7	55	57.5	58	58.6	1.06	9.59	20.35	24.46	A	A	A	A	A	A	A	A	A	A	A	A	A	A	A	A	A	A	A	A	A	A	A	A	A	A	A	A	A	A	A	A	A	A	A	A	A
692 f4	13.2	34.8	53.4	65	69.3	72.2	73.8	73.3	3.04	12.61	27.44	34.03	A	A	A	A	A	A	A	A	A	A	A	A	A	A	A	A	A	A	A	A	A	A	A	A	A	A	A	A	A	A	A	A	A	A	A	A	A
693 f5	8.8	30	43.8	54.9	60.2	61.8	63.3	62.4	1.01	9.49	19.2	26.86	A	A	A	A	A	A	A	A	A	A	A	A	A	A	A	A	A	A	A	A	A	A	A	A	A	A	A	A	A	A	A	A	A	A	A	A	A
694 f6	7.8	25.2	38.8	48.3	50.4	52.6	53.5	53.8	0.92	7.42	17.23	23.09	A	A	A	A	A	A	A	A	A	A	A	A	A	A	A	A	A	A	A	A	A	A	A	A	A	A	A	A	A	A	A	A	A	A	A	A	A
695 f1	13.2	30	38.6	43.7	46.7	46.4	47.6	46.7	2.31	8.61	15.04	18.61	H	H	H	H	H	H	H	H	H	H	H	H	H	H	H	H	H	A	H		H	H	H	H	A	H	H	H	H	H	A	A	A	A	A	A	A
696 f2	14.8	40.1	53.3	64.3	71.4	72.5	73.3	72.3	3.28	16.87	26.59	34.58	A	A	A	A	A	A	A	A	A	A	A	A	A	A	A	A	A	A	A	A	A	A	A	A	A	A	A	A	A	A	A	A	A	A	A	A	A
697 f3	11.4	30.2	37.2	43.8	49.2	49.7	50.9	50.7	1.63	10.61	16.02	20.95	H	H	H	H	H	H	H	H	H	A	A	A	A	A	A	A	A	H	H	H	H	H	H	H	H	H	H	H	H	H	H	H	A	A	A	A	A
698 f4	12.3	32.1	44.9	54.4	59.4	60.7	58.5	57.7	2.13	10.6	20.92	28.73	H	H	H	H	H	H	H	H	H	H	H	H	H	H	H	H	H	A	A	H	H	H	H	H	H	H	H	H	H	H	H	H	H	H	A	A	A
699 f5	12.2	33.2	48.9	60.3	67.5	69.2	70.5	71.7	1.92	12.13	24.07	31.48	H	H	H	H	H	H	H	H	H	H	H	H	H	H	H	H	H	H	A	A	A	H	H	H	H	A	A	A	A	H	H	H	H	H	H	H	H
#unit is grams
[truncated: 73 more columns]

## Sheet: N2(NZOx129P2)females
												rs3684654	rs4222579	rs3663996	rs3706326	rs3022876	rs3714030	rs3670874	rs4223268	rs4223406	rs3724080	rs3666533	rs3688780	rs3163371	rs3721089	rs4136498	rs3656494	rs3723778	rs4138670	rs16265	rs3726937	rs4224727	rs3679734	rs3693138	rs4225021	rs3664933	rs3023833	rs3715307	rs3705373	rs3657931	rs3719351	rs3665335	rs3722801	rs3660389	rs3719379	rs3659264	rs3721822	rs3711088	rs3675839
												1	1	1	1	1	2	2	2	2	2	2	3	3	3	3	3	4	4	4	4	4	4	4	5	5	5	5	5	5	5	5	5	6	6	6	6	6	7
Mouse ID	Body weight wk3	Body weight wk6	Body weight wk10	Body weight wk15	Body weight wk18	Body weight wk19	Body weight wk20	Fat mass wk 3	Fat mass wk 6	Fat mass wk 10	Fat mass wk 15	0	2.48	13.2	22.17	38.85	0	10.98	14.62	20.85	32.1	39.6	0	7.1	13.06	23.6	49.73	0	20.36	26.25	35.37	43.72	53.71	82.96	0	7.56	23.83	30.09	44.42	47.27	54.31	70.52	114.78	0	13.41	17.75	30.31	51.73	0
206/1_f1	14.7	28.4	38.6	48.8	57	71.4	60.6	3.06	8.53	15.38	21.49	H	H	H	A	A	A	A	A	A	A	A	A	A	A	A	H	H	H	H	H	H	H	H	H	H	H	A	A	A	A	A	H	A	H	H	H	H	H
206/1_f2	14.5	28.9	34.2	38.5	42.8	81.6	43.2	3.18667	9.815	13.06	15.8	H	H	H	H	H	H	H	H	H	H	H	H	H	H	A	A	H	A	A	A	A	A	H	A	A	A	A	A	A	A	A	A	H	H	H	H	H	H
206/1_f3	12.5	27.2	40	51.3	61.1	59.1	67.7	2.44333	7.885	17.26	25.09	A	A	A	A	A	A	A	A	A	A	A	A	A	A	A	A	H	H	H	A	A	A	A	A	A	A	A	A	A	A	A	A	A	A	A	A	A	A
207/1A_f1	7.7	23.3	29.2	34	37.9	38.6	39.2	0.593333	6.305	8.7	11.84	A	A	A	A	A	H	A	A	A	A	A	H	H	H	H	-	A	A	A	A	A	H	H	A	A	H	H	H	H	H	H	H	A	A	A	A	-	A
207/1A_f2	9.1	30.5	37.3	44.3	49.1	50.3	50.7	1.02333	11.535	15.81	18.46	A	A	A	A	A	A	A	A	A	A	A	H	H	H	H	H	H	H	H	H	H	H	H	H	H	H	H	H	H	H	H	A	A	A	A	H	H	H
207/1A_f3	7.8	26	33.7	42.4	48.9	50.1	49.3	0.786667	10.07	14.1	18.01	A	A	A	A	A	A	A	A	A	A	H	H	H	H	H	A	H	H	H	H	H	H	H	H	H	H	H	H	H	H	H	A	A	A	A	A	A	A
207/1A_f4	11.9	26.8	34.5	39.4	43.2	43.8	44.2	1.98	8.895	12.84	14.96	H	H	H	H	H	H	H	H	H	H	H	A	A	H	H	H	A	A	A	A	A	A	H	A	A	A	A	A	A	A	A	A	H	H	H	H	H	A
207/1B_f1	10.5	26.3	33.6	33.3	36.9	37.4	37.7	1.24667	8.685	14.2	12.22	A	A	A	A	A	A	A	A	A	H	H	H	H	H	H	-	A	A	A	A	A	A	A	H	H	H	H	H	H	H	H	H	A	A	A	A	A	A
207/1B_f2	7.9	28.6	42.6	46.5	51.3	53.3	54.8	0.686667	9.055	16.56	19.3	A	A	A	A	H	A	A	A	A	A	A	A	A	A	A	A	A	A	A	A	A	A	A	H	H	A	A	A	A	A	A	A	A	A	A	A	A	A
207/1B_f3	9.6	28.6	37.5	43.7	46.2	47.4	47	1.15667	8.615	14.39	17.88	H	H	A	A	A	A	A	A	A	A	A	H	H	H	H	A	A	A	A	A	A	A	A	A	A	A	A	A	A	A	A	H	H	H	H	A	A	A
207/1B_f4	9.5	28.3	33.3	34.2	36.5	36.9	37.7	0.973333	9.82	12.71	12.67	H	H	H	H	A	H	H	H	H	H	H	H	H	H	H	A	A	H	H	H	H	H	A	H	H	H	H	H	H	H	H	H	H	A	A	A	A	A
208/1_f1	13.1	31.2	39	43.4	48.4	49.4	50.5	2.69333	10.895	16.69	18.6	H	H	H	H	H	H	H	H	H	H	H	H	H	H	H	A	H	H	H	H	H	H	H	A	H	H	H	H	H	H	H	H	H	H	H	H	H	H
208/1_f2	9	27.7	38.4	48.1	54.7	55.1	57.5	1.79	9.56	17.88	25.29	H	H	H	H	H	H	H	H	H	H	H	A	A	A	H	H	A	A	A	A	A	A	H	A	A	A	A	H	H	H	H	H	A	A	A	A	A	A
208/1_f3	9.4	28.9	37.2	50	56.6	57.2	58.9	1.75	9.675	15.49	23.62	A	A	A	A	A	A	H	H	H	H	H	H	H	H	H	A	H	H	H	H	H	H	H	A	A	A	A	H	H	H	H	H	A	A	A	A	H	A
208/1_f4	10.2	30.1	38.6	46.6	53.9	54.4	55.1	2.09333	9.785	16.4	22.46	H	H	H	H	A	A	A	A	A	H	H	A	A	A	A	A	A	A	A	A	A	A	H	A	A	A	A	A	A	A	H	H	H	H	H	H	H	H
213/1_f1	12	28.3	35.2	38	40.2	43.4	42.2	1.88333	8.33	13.45	13.82	H	H	H	H	H	H	H	H	H	H	H	H	H	H	A	A	A	A	A	A	A	A	A	A	A	A	A	A	A	A	A	A	A	A	A	A	A	H
213/1_f2	12	35.4	48	56.3	63.2	64.8	65.3	2.23667	13.9	22.88	26.89	H	H	H	H	A	H	H	H	H	H	A	H	H	H	H	H	H	H	H	H	H	H	H	H	H	H	H	H	H	H	A	A	H	H	H	H	A	H
213/1_f3	10.5	28.2	38.5	51.3	58.7	60.4	61.6	2.42	8.67	18.35	25.83	H	H	H	H	H	H	H	H	H	H	H	A	A	A	A	A	H	H	H	H	H	A	A	H	H	H	H	H	H	H	H	H	A	A	A	A	H	A
213/1_f4	13.2	27.8	35.7	41.3	46.4	48.6	48.1	2.71667	8.23	14.68	18.83	A	A	A	A	A	H	A	A	A	A	A	A	A	A	H	H	H	H	H	H	H	H	H	H	H	H	A	A	A	A	A	H	H	H	H	H	H	A
213/1_f5	15	33.4	45.2	55.3	67.1	70.7	73.3	2.94	11.22	21.08	28.1	A	A	A	A	H	A	A	A	A	A	A	A	A	A	A	H	H	H	H	H	H	H	H	A	A	A	A	A	A	A	A	A	H	H	H	H	H	H
213/1_f6	10	30	40.6	46.6	53.9	55.6	55.5	2.12667	8.415	17.28	20.08	H	H	H	H	A	A	A	A	A	H	H	H	H	H	H	A	A	A	A	A	A	A	A	A	A	A	A	A	A	A	H	H	A	A	A	A	A	A
209/1A_f1	10.3	29.4	40.6	47.3	52.1	53.9	54.6	1.85333	10.735	18.89	22.46	A	A	A	A	A	H	H	H	H	A	A	A	A	A	A	A	H	H	H	H	A	A	A	A	A	A	A	A	A	A	H	H	A	A	A	A	A	A
209/1A_f2	11.8	31	41	48.2	52.7	54	55.7	2.08667	10.145	18.31	21.98	H	H	H	H	H	A	A	A	A	A	A	A	A	A	A	A	A	A	A	A	A	A	A	-	A	A	A	A	A	A	A	A	H	H	H	H	A	H
209/1A_f3	9.5	27.2	35.1	38.9	45.3	43.9	45.4	1.79667	7.745	13.44	14.72	H	H	H	H	H	A	H	H	H	H	H	A	A	A	A	H	A	A	A	A	A	A	A	H	H	H	H	H	H	H	H	H	A	A	A	H	H	H
209/1A_f4	16	32.8	42.3	45	47.2	47.5	48.7	3.22333	13.155	21.32	22	A	A	A	A	A	H	H	H	H	A	A	A	A	A	A	A	H	H	H	H	H	H	H	-	H	A	A	A	A	A	A	A	A	A	A	A	A	A
209/1B_f1	10	33.7	47.3	61.7	71	74	74.7	2.00667	11.885	22.86	31.5	H	H	H	H	A	H	H	H	H	H	H	H	H	H	H	H	H	H	H	H	H	H	H	H	H	H	H	H	H	H	H	H	H	H	H	H	A	H
209/1B_f2	13.5	28.8	36.8	44.1	49.7	51.3	51.8	2.70333	9.14	15.8	20.92	H	H	H	H	H	H	H	H	H	H	H	H	A	A	A	A	A	A	A	H	H	H	H	A	A	A	A	A	A	-	A	-	A	A	A	H	H	H
209/1B_f3	15.4	38.5	59.1	70.8	76.6	81.9	83.5	3.41667	16.36	31.18	37.05	A	A	A	A	A	A	H	H	H	H	H	A	A	A	A	A	A	A	A	A	A	A	H	A	A	A	A	A	A	A	A	A	H	H	H	H	A	A
209/1B_f4	13.1	34.2	43.9	49.7	53.1	55.2	55.9	2.99	13.6	20.93	24.24	A	A	H	H	H	A	A	A	A	A	A	H	H	H	A	A	H	H	H	H	H	A	A	A	A	A	A	A	A	A	A	A	H	H	H	H	A	H
210/1A_f1	13.3	27.6	37.4	42.3	42.6	45.1	46.6	2.80667	8.215	13.83	16.97	A	A	A	A	A	H	H	H	H	H	H	H	H	H	H	A	H	H	H	A	A	A	H	H	H	H	H	A	A	A	A	H	H	H	H	H	H	H
210/1A_f2	11.9	26.7	38	46.5	49.7	50.5	52.3	2.15	6.265	12.66	19.12	A	A	A	A	A	A	A	A	H	A	A	A	A	A	A	A	H	A	A	A	A	A	A	H	H	H	H	H	H	H	H	A	A	A	A	A	A	A
210/1A_f3	9.8	31.4	44	51.5	53.8	54.4	55.8	1.84333	9.42	18.86	23.8	A	A	A	A	A	H	H	H	H	H	H	A	A	A	A	A	A	A	A	A	A	A	A	A	A	A	A	H	H	H	H	H	H	H	H	H	H	A
210/1A_f4	6.5	24.1	28	33.8	33.2	34	35.5	1.25667	6.28	8.34	12.09	H	H	H	H	H	H	H	H	H	H	H	A	A	A	A	A	A	A	A	A	A	A	A	A	A	A	A	A	A	A	H	H	A	H	H	H	H	A
210/1B_f1	10.5	29.9	36.1	39.8	40.2	40.5	41.3	2.33667	8.595	13.21	15.79	H	H	-	H	A	H	H	H	H	H	H	A	A	H	H	H	H	H	H	H	H	H	A	H	H	H	H	H	H	H	A	A	A	A	A	A	A	A
210/1B_f2	10.5	33.3	40.3	43.4	43.3	44.3	45.5	2.73	11.87	18.19	19.52	H	H	A	A	A	A	A	A	A	A	A	A	A	A	A	A	A	A	A	A	A	A	A	H	H	H	H	H	H	H	A	A	H	H	H	H	H	H
210/1B_f3	13.8	31.1	37.8	43.6	43.8	44.9	46	2.92667	10.355	14.97	17.99	A	A	A	A	A	H	H	H	H	H	A	A	A	A	A	A	A	A	A	H	H	H	H	H	H	H	H	H	H	H	H	H	H	H	H	H	-	A
210/1B_f4	11.5	37.9	48.8	53.4	56.7	58.9	61	2.99667	15.105	23.14	25.35	H	H	H	H	A	H	H	H	H	H	H	H	H	H	H	A	A	A	A	A	A	A	H	A	A	A	A	A	A	A	A	A	H	A	A	A	A	A
210/1B_f3_[m3]	5.8	27.4	33.4	41.2	45.5	49.2	52.2			14.73	19.62	H	H	H	H	H	H	A	A	A	A	A	A	A	A	A	A	H	H	H	H	H	H	H	A	A	A	A	A	A	H	H	H	A	A	A	A	A	H
214/1A_f1	16.4	31	41.6	41	42.7	42.1	42	3.59333	9.785	18.71	18.56	H	H	H	H	H	H	H	H	H	H	H	H	H	H	H	H	H	H	H	H	H	H	H	A	A	A	A	A	A	A	H	H	H	H	H	A	A	H
214/1A_f2	12.5	32.7	43	56.3	59.9	61.6	62.5	2.62	9.98	18.54	28.68	A	A	A	A	A	A	A	A	H	H	H	A	A	A	A	H	A	A	A	A	A	A	A	H	H	H	H	H	H	H	A	A	H	H	H	H	H	A
214/1A_f3	12.8	28.8	38.5	47.7	53	54.2	54.8	2.62	7.96	15.96	21.68	H	H	H	H	H	H	H	H	H	H	H	A	A	A	A	A	H	H	H	H	A	A	A	A	A	A	A	A	A	H	H	H	A	A	A	A	A	H
214/1A_f4	11.4	30.4	44.4	50.1	52.8	55.4	57.3	3.12667	9.61	20.11	25.3	A	A	A	A	A	H	H	H	H	H	H	H	H	H	H	H	H	H	A	A	A	A	A	H	H	H	H	H	H	H	H	H	H	H	H	A	A	A
214/1B_f1	12.1	28.6	36.5	42.3	43.7	44	44.1	2.45	8.835	14.35	18.8	H	H	H	H	H	A	A	A	A	A	A	H	H	H	H	H	H	H	H	H	H	A	A	H	H	H	H	H	H	H	H	H	H	H	H	H	H	A
214/1B_f2	12.3	31	36.1	40.9	44.8	45.6	47.1	2.99	10.185	13.02	15.91	H	H	H	H	H	-	A	A	A	A	A	H	H	-	H	H	H	H	H	H	A	A	-	A	A	A	A	A	A	H	H	H	H	H	H	H	H	A
214/1B_f3	12.2	28.3	36.6	42.8	43	43.7	45.8	2.48667	8.345	13.97	17.66	A	A	A	A	A	A	A	A	A	A	A	A	A	A	H	H	A	H	H	H	H	H	H	A	A	A	A	A	A	A	H	H	A	A	A	A	A	A
214/1B_f4	12.4	30.2	37.1	48.9	53.2	53.7	56.6	2.35667	9.23	14.94	23.65	H	H	H	H	A	A	A	A	A	A	A	A	A	A	A	H	H	H	H	H	H	A	A	-	H	H	A	A	A	A	A	H	A	A	A	A	A	-
215/1A_f1	17.3	32.9	40.5	47.4	50.7	50.4	51.5	3.73	11.32	15.68	21.84	A	A	A	A	A	H	H	H	A	A	A	A	A	A	H	H	A	A	A	A	H	H	H	A	A	A	A	A	A	A	A	A	H	H	H	H	H	H
215/1A_f2	9.5	29	38.8	46	45.5	44.2	45.1	1.83667	7.725	14.19	20.69	H	H	H	H	H	H	H	H	H	H	H	H	H	H	H	A	H	H	A	A	A	A	H	H	H	H	H	H	H	A	A	A	A	A	A	A	A	-
215/1A_f3	12.5	30.3	39.6	46	51.1	53.2	54.5	2.60333	8.61	16.37	20.32	H	H	H	H	H	A	A	A	A	A	A	H	H	H	H	A	H	H	H	H	H	A	A	A	A	A	A	A	A	A	A	H	H	H	H	A	A	H
215/1A_f4	14.3	28.1	38.3	47.1	50.9	52.2	53.8	3.09667	8.91	16.53	22.3	A	A	A	A	H	H	H	H	H	A	A	H	H	H	H	H	H	H	H	H	H	H	H	H	H	H	H	A	A	A	A	A	A	A	A	A	H	A
215/1A_f5	10.3	27.4	36.3	46.5	49.9	51.5	52.1	2.00667	7.65	13.29	21.45	A	A	A	A	A	A	A	A	A	H	H	A	A	A	A	A	A	A	A	A	A	A	A	A	A	A	A	A	A	A	A	H	H	H	H	H	H	A
215/1B_f1	10.1	26.3	32.7	37.1	40.5	40	41.3	1.82667	7.02	11.8	14.31	H	H	H	H	H	A	A	A	A	A	A	A	A	A	A	A	A	A	A	A	A	A	A	A	A	A	A	A	A	A	A	A	H	H	H	H	A	A
215/1B_f2	15.5	29.1	37.9	42.4	45.8	47	48.1	3.20333	8.93	14.29	17.25	A	A	A	H	H	A	A	A	A	A	A	H	H	H	H	H	H	A	A	A	A	A	H	A	A	A	A	A	A	A	A	A	A	A	A	H	H	H
215/1B_f3	11.4	29.5	36.9	38.5	40.8	41.3	41.6	2.61	9.47	14.36	14.42	H	H	H	H	H	H	H	H	H	H	H	H	A	A	A	A	H	A	A	A	A	A	A	H	H	A	A	A	A	A	A	H	A	A	A	A	H	A
215/1B_f4	15.3	36.2	50.3	69.1	75.6	77.7	80.6	3.30667	15.5	25.62	38.34	H	H	H	H	A	A	A	A	A	A	A	A	A	A	H	H	H	H	H	-	H	H	H	H	H	H	H	A	-	A	A	A	H	H	H	H	H	A
205/1_f1	14.4	35.3	49.7	55.5	62.8	65	64.7	3.43667	13.355	26.04	29.99	H	H	H	H	H	H	H	H	H	H	H	A	A	A	H	H	H	H	H	H	A	A	A	H	H	H	H	H	H	A	A	A	A	A	A	A	A	H
205/1_f2	13.6	34.1	40.3	48.4	54.5	52.4	54.7	2.86	10.125	16.6	21.79	A	A	A	A	A	A	A	A	A	A	A	H	A	A	A	A	A	A	A	A	A	A	A	A	H	H	H	H	H	H	H	H	A	A	A	A	A	A
205/1_f3	13.6	32.2	42.7	49.7	55.9	56	57.4	2.98333	10.42	18.94	24.17	H	H	H	A	-	H	H	H	H	A	A	H	H	H	H	H	A	A	A	A	A	A	A	A	A	A	A	A	A	A	A	H	H	H	H	H	H	H
205/1_f4	14.6	39.9	53.3	60.4	66.3	67.4	70	3.60333	14.745	26.49	30.7	A	A	A	A	A	A	A	A	A	A	A	A	H	H	H	H	H	H	H	H	H	H	A	H	H	H	H	H	H	H	H	H	H	A	A	A	A	A
211/1_f1	9.8	30.4	39.4	45.1	48.8	49.7	48.9	1.68667	10.115	17.01	19.93	A	A	A	A	H	A	A	A	A	H	H	H	H	H	H	H	H	H	H	H	H	H	H	A	A	A	A	H	H	H	H	H	A	A	A	A	A	A
211/1_f2	18.1	39.7	49.8	54.9	58.8	58.9	58.9	4.29	13.97	21.92	24.86	A	A	A	A	A	H	H	H	H	H	A	H	H	H	H	H	H	A	A	A	A	A	A	A	A	A	A	A	A	A	A	H	H	H	H	H	H	H
211/1_f3	17.3	38.2	50.7	57.8	65.2	66.1	67.5	4.33	12.985	23.61	28.78	A	A	A	A	A	A	A	A	A	A	A	A	A	A	A	A	A	A	A	A	A	A	A	H	H	H	H	H	H	H	H	H	H	H	H	H	H	A
218/1_f1	9.8	29.5	39.2	46.1	47.2	49.7	50.4	2.57	10.715	17.69	20.62	A	H	H	H	H	H	H	H	H	H	H	H	H	H	H	H	A	A	A	A	A	A	A	H	H	A	A	A	A	A	A	A	A	A	A	H	H	H
218/1_f2	11.5	30.5	47	55.6	59	62.2	62.5	2.77	11.13	23.17	29.71	H	H	H	H	A	A	A	A	A	H	H	H	H	H	H	H	-	H	H	H	H	H	A	A	A	A	A	H	H	H	H	A	H	H	H	A	A	A
218/1_f3	11.3	32.6	46.5	56.2	61.6	63.7	64.6	2.35	11.39	21.65	27.47	H	A	A	A	A	A	A	A	A	H	H	H	H	A	A	A	H	H	H	H	H	H	A	H	H	A	A	A	A	A	A	A	A	A	A	A	A	A
218/1_f4	9.7	33.5	38.8	45.5	47.5	48.4	48.4	2.28667	12.09	14.09	18.44	A	A	A	A	A	H	H	H	H	H	A	H	H	H	H	A	A	A	A	A	A	H	A	A	A	A	A	A	A	A	A	A	H	H	H	H	H	H
218/1_f5	11.5	34.1	47.2	60.7	67.2	71.2	73.5	2.85667	13.685	21.76	31.77	H	H	H	A	A	A	A	A	A	A	A	H	H	A	A	A	A	H	H	H	H	H	H	H	H	A	A	A	A	A	A	H	A	A	A	A	A	H
218/1_f6	10.1	31.8	45.5	58.3	63.1	66.7	69.4	2.41667	12.415	20.95	31.2	H	H	H	H	H	H	H	H	H	H	H	A	A	A	A	A	A	A	A	A	A	A	A	A	A	A	A	H	H	H	H	H	A	H	H	H	H	H
219/1_f1	10.8	30.4	38.3	45.4	43.5	44.2	44.3	2.25667	11.005	17.76	20.25	A	A	A	A	A	H	H	H	H	H	H	A	A	A	H	H	H	H	H	H	A	A	A	H	H	H	H	H	H	H	H	H	H	H	H	H	H	H
219/1_f2	9.7	30.5	43.9	53	58.6	61.2	62.3	1.96333	10.035	19.48	26.39	H	H	H	H	H	H	H	H	H	H	H	H	H	H	H	H	A	A	A	A	A	A	A	A	A	A	A	A	A	A	A	H	H	H	H	H	H	A
219/1_f3	10.6	28.6	36.8	42.3	51.6	54.5	56.4	2.21	8.85	15.99	22.62	A	A	A	A	A	A	A	A	A	A	A	A	A	A	A	H	H	H	H	H	H	H	H	A	A	A	A	A	A	A	H	H	A	A	A	A	H	H
219/1_f4	9.5	24.5	34.5	41.5	43.2	46.1	46.7	2.02667	6.13	13.69	16.84	H	H	H	H	H	A	A	A	A	A	A	A	A	A	A	H	A	H	H	H	H	H	H	H	H	H	H	A	A	A	A	A	A	A	A	A	A	A
221/1_f1	11.8	29	34.2	38.3	38.4	51.9	40.5	2.87667	8.97	12.98	15.62	H	H	H	A	A	A	H	H	H	H	H	A	A	A	A	A	A	A	H	H	H	H	H	A	H	H	H	H	H	H	A	A	A	A	A	A	A	H
221/1_f2	11	27.8	34.7	45.4	52	40.2	53.3	2.6	9.115	14.25	21.18	A	A	A	A	A	A	A	A	A	A	A	A	A	A	A	A	A	A	A	H	H	H	H	A	A	A	A	A	A	A	A	H	H	-	H	H	A	A
222/1_f1	13	29.5	34.8	38	41.1	42.9	42.3	3.27333	9.6	13.16	14.84	H	H	H	H	H	H	H	H	H	A	A	A	A	A	A	H	A	A	A	H	H	H	A	H	H	H	H	A	A	A	A	H	H	H	-	A	A	A
222/1_f2	11.6	26.4	34.3	43.2	47.5	48.9	49.5	2.63667	8.155	14.78	20.62	A	A	A	A	A	A	A	A	A	A	A	A	A	A	A	A	-	A	A	A	H	H	H	A	A	A	A	A	A	A	H	H	H	H	H	H	H	A
222/1_f3	12.1	29.5	39.7	44.7	46.8	47.8	48.7	2.92667	10.65	17.32	19.71	H	H	H	H	H	A	A	A	A	H	H	H	H	H	H	H	A	A	A	A	A	A	A	A	A	A	A	A	A	A	H	H	H	H	H	H	H	A
222/1_f4	11.7	29.2	34.3	40.5	43.8	44.6	44.8	2.67	10.945	14.71	18.36	A	A	A	A	A	A	H	H	H	H	H	H	H	H	H	H	A	A	H	H	H	A	A	A	A	A	A	A	A	A	A	A	A	A	A	A	A	A
216/1_f1	11.2	31.2	37.9	49	54.7	59.8	61.8	2.97333	9.89	14.29	21.68	H	H	H	A	A	A	A	A	A	A	A	A	A	A	A	H	H	H	H	H	H	H	H	A	A	A	A	A	A	A	H	H	H	H	H	H	H	A
216/1_f2	11	32.5	41.3	48.4	49.5	52	52.4	2.90333	12.74	16.24	19.35	H	H	H	H	H	H	A	A	A	A	A	H	H	H	H	H	A	A	A	A	A	H	H	H	H	A	A	A	A	A	H	H	H	H	H	H	H	H
216/1_f3	11.3	29.2	43.3	51.3	54.6	58.1	58.5	2.48667	10.34	19.34	24.44	A	A	A	A	A	H	H	H	H	H	H	A	A	A	A	A	A	A	A	A	A	A	A	H	H	H	H	H	H	H	H	H	A	A	A	A	A	H
216/1_f4	10	30.6	37.7	45.1	47.9	50.3	51.3	2.17	11.24	16.61	21.54	H	H	H	A	A	A	A	H	H	H	H	A	A	A	A	A	A	A	A	A	H	H	H	A	A	A	A	A	A	A	H	H	A	A	A	A	A	H
220/1_f1	10.9	26.8	34.4	40.8	45	45.7	46.7	2.34	7.635	12.67	17.39	H	H	H	H	H	A	A	H	H	H	H	A	A	A	A	A	A	A	A	H	H	H	H	A	A	A	A	A	A	A	A	A	H	H	H	H	H	H
220/1_f2	10.9	29	40.5	49.3	53.8	55.9	57.3	2.70667	7.87	16.08	21.48	H	H	H	H	H	H	H	H	H	H	H	H	A	A	A	A	H	H	H	H	H	H	H	H	H	H	H	H	H	H	H	H	A	H	H	H	H	A
220/1_f3	11.4	27.9	40.9	44.9	50.4	51.9	51.7	2.71667	9.945	20.19	20.97	H	H	H	H	A	H	H	H	H	H	H	H	H	H	H	A	A	A	A	A	A	A	A	H	H	H	H	H	H	H	H	H	H	H	H	A	A	H
220/1_f4	10.9	26.8	37.7	47.3	51.3	53.4	55.9	2.27333	6.675	14.55	20.44	A	A	A	A	A	A	A	A	A	A	A	A	A	A	A	A	A	H	H	H	H	H	H	H	H	H	H	H	H	H	H	A	A	A	A	A	A	A
216/2_f1	10.1	31.1	42.1	47.5	50.3	51	50.9	2.10333	8.965	17.42	21.2	H	H	H	A	A	A	A	A	A	A	A	H	H	H	H	A	A	A	A	A	A	A	A	A	A	A	A	A	A	A	A	A	A	A	A	A	A	H
216/2_f2	10.5	28.9	33.4	42.6	46.3	46.7	47	2.79	8.56	12.78	19.69	A	A	A	A	A	A	A	A	A	A	A	H	H	A	A	A	H	H	H	H	H	H	H	H	H	H	H	A	A	A	A	A	H	H	H	A	A	A
216/2_f3	10.7	29.2	40.3	45.2	48	49.9	50.2	2.53667	8.405	16.32		H	H	H	H	H	H	H	H	H	H	H	A	A	A	A	A	A	A	A	A	A	A	A	H	A	A	A	A	A	A	H	H	H	H	H	H	H	A
216/2_f4	11.6	27.3	32	34.6	37.3	36.6	37.6	2.48333	7.685	10.8	11.63	H	H	H	H	H	H	H	H	H	H	H	H	H	H	H	H	H	H	H	H	H	H	H	H	H	H	H	H	H	H	A	A	H	H	H	H	H	H
219/2_f1	8.8	26.1	38	43.7	46.7	49	51.8	1.74	8.02	16.64	20.42	A	A	A	A	A	A	A	A	H	H	H	A	A	A	-	A	A	A	A	A	A	A	H	A	A	A	A	A	A	A	A	H	H	H	H	H	A	A
219/2_f2	9.4	27.9	35.5	44.6	48.9	49.8	51.8	1.76333	7.625	12.45	18.08	A	A	A	A	A	A	A	H	H	A	A	A	A	A	A	A	H	H	-	A	A	A	A	A	A	A	A	A	A	A	A	A	H	H	H	H	H	A
219/2_f3	9	24.7	33.8	39.1	42.2	44	44.6	1.46333	7.435	13.95	17.45	H	H	H	H	H	H	H	H	H	H	H	A	A	A	A	A	H	A	A	A	A	A	A	A	A	A	A	A	A	H	H	H	H	H	H	H	H	A
219/2_f4	7.6	27.9	36.3	39.8	41.8	44.4	46.6	1.39	9.78	15.17	16.65	A	A	A	A	H	A	A	A	A	A	A	H	H	A	A	A	H	H	H	H	H	H	A	A	A	A	A	A	A	A	A	H	H	H	H	A	A	H
219/2_f5	9.2	25.5	35.9	40.7	42.7	43.8	44.9	1.56333	9.365	16.24	19.54	H	H	H	H	H	H	H	H	H	H	-	H	H	H	H	H	A	H	-	H	H	H	A	A	A	A	H	H	H	H	H	H	H	H	H	H	H	H
221/2_f1	8.5	27.7	36.1	44.5	47.5	48.8	50.5	1.75667	8.235	14.55	20.31	A	A	A	A	A	H	H	H	H	A	A	H	H	H	H	H	H	H	H	H	H	H	H	A	A	A	A	A	A	A	A	A	H	H	H	H	A	H
221/2_f2	11.4	29.5	38.3	48.4	53.4	55.5	55.9	2.47	9.36	15.14	21.11	A	A	A	A	A	H	H	H	A	A	A	A	A	A	H	H	H	H	H	H	H	A	A	H	H	H	H	H	H	A	A	A	A	A	A	A	A	H
221/2_f3	10.9	29	37.3	42.7	47.1	48.5	48.7	2.4	7.815	13.47	17.05	H	H	H	-	A	H	H	H	A	A	A	A	A	A	A	H	A	A	A	A	A	A	A	A	A	H	H	H	H	H	H	A	H	H	A	A	A	H
221/2_f4	10.7	27	34.9	42	45	47.7	48.4	2.37333	7.315	13.59	17.91	H	H	H	H	A	H	A	A	A	A	A	A	A	A	A	A	A	A	A	A	A	A	A	A	A	A	A	A	A	A	A	A	H	H	H	H	H	A
222/2_f1	8	29.5	35.1	46.3	50.2	51.5	51.3	1.11	10.92	14.07	23.22	A	A	A	A	H	A	A	A	A	A	A	H	H	H	A	A	A	A	A	A	A	A	H	H	H	H	H	H	A	A	A	A	A	A	A	A	A	A
222/2_f2	10.8	32.6	43.5	52	54.5	54.6	55.2	1.61333	11.52	19.43	25.45	H	H	H	H	H	A	A	A	A	A	A	H	H	H	H	H	H	H	H	H	H	H	H	H	H	H	H	H	H	H	H	H	A	A	A	A	A	A
222/2_f3	12.5	30.3	43.3	55.2	61.5	62.2	64.6	1.99333	9.235	18.83	28.32	A	A	A	A	H	A	A	A	A	A	A	H	H	A	A	A	A	A	A	A	A	H	H	A	A	A	A	A	A	A	A	A	A	A	A	A	A	A
226/1_f1	14.2	35.7	49.7	62.1	69.3	72.2	75.9	2.26333	12.71	23.76	31.25	H	H	H	H	A	A	A	A	A	A	A	H	H	H	H	H	H	H	H	H	H	H	-	A	H	H	H	H	A	A	A	A	A	A	A	A	A	A
226/1_f2	8.2	27	31.7	50.1	59.2	61.2	64.3	0.706667	6.73	15.59	23.7	A	A	A	A	A	A	A	A	A	H	H	A	A	A	H	H	A	A	A	A	A	A	H	A	A	A	H	H	H	H	H	H	H	H	H	H	H	H
226/1_f3	14.5	28.4	34.3	38	40.2	40.5	42.8	1.98333	7.895	13.03	16.39	H	H	H	H	H	A	H	H	H	H	H	H	H	H	A	A	H	H	H	H	H	H	H	-	A	A	A	A	A	A	A	A	H	H	H	H	H	A
226/1_f4	12.5	30.3	37.2	40.8	42.8	43.4	44.1	1.72333	8.935	15.06	18	H	H	H	H	H	A	A	A	A	A	A	A	A	A	A	A	A	A	A	H	H	H	H	H	A	A	A	A	A	A	A	A	A	A	A	A	A	H
226/1_f5	13.8	28.3	38.8	35	38.6	39.9	40.1	2.04667	8.195	10.86	13.01	H	H	H	H	H	H	H	H	H	H	H	H	H	H	H	H	A	H	H	H	H	H	H	A	H	H	H	H	H	H	A	A	A	A	H	H	H	H
226/1_f6	9.4	24.5	30.7	35.4	37	37.2	38.1	0.966667	7.495	11.75	15.2	H	H	H	H	H	H	H	H	H	H	H	H	H	H	H	H	H	H	A	A	A	A	A	A	A	A	A	A	A	H	H	H	A	A	A	A	A	A
226/1_f7	9.7	30.6	38.3	45.3	46.6	47.8	49.6	0.93	8.025	13.08	17.83	A	A	A	A	A	A	A	A	A	A	A	A	A	A	A	H	A	H	H	H	H	H	A	H	H	H	H	H	H	H	H	H	A	A	H	H	H	H
205/2_f1	13	28	39.4	48	56.7	58.3	60.9	3.805	8.99	17.85	25.7	H	H	H	H	A	H	H	H	H	H	H	A	A	A	A	A	H	H	H	H	H	H	A	A	A	A	A	A	A	A	A	A	H	H	H	H	H	H
205/2_f2	11.4	32.3	47.3	51.6	58.2	57.6	56.9	1.14	11.375	20.69	26.74	A	A	-	A	A	H	H	H	H	H	H	H	H	H	A	A	A	A	A	A	A	A	A	A	A	A	A	A	H	H	H	H	H	H	H	A	A	A
205/2_f3	13	29.4	43.3	50.6	57.6	58.5	60.4	1.77	9.325	18.25	25.52	A	A	A	A	A	H	H	H	H	H	H	H	H	H	H	A	A	A	A	A	A	A	A	H	H	H	H	H	H	H	H	A	A	H	H	H	H	H
205/2_f4	12.9	28.9	33.8	38.5	40.5	40.6	41.6	1.665	9.055	11.37	15.56	H	H	H	H	H	H	A	A	A	A	A	A	A	A	H	H	A	H	H	H	H	H	H	A	A	A	H	H	H	H	H	H	A	A	A	H	H	A
223/1_f1	11.5	27.6	35	39.3	41	40.8	41.7	1.265	8.665	14.12	16.58	H	H	H	H	H	H	H	H	A	A	A	A	A	A	A	A	H	H	H	H	H	H	A	H	A	A	A	A	A	A	H	H	A	A	A	A	A	H
223/1_f2	11.8	26.2	33.8	38.6	42	41.8	42.9	1.395	7.76	13.49	18.68	H	H	H	H	H	A	A	A	A	A	A	A	A	A	A	A	H	H	H	H	H	H	H	H	H	A	A	A	A	A	A	A	H	A	A	A	A	A
223/1_f3	13.8	31.5	37.6	39.8	43	42.8	43.5	1.61	9.085	14.34	17.02	A	A	A	A	A	H	H	A	A	A	A	H	H	H	H	H	H	H	H	H	H	H	H	H	H	H	H	H	H	H	A	A	A	A	A	A	A	A
223/1_f4	12.2	23.2	28.2	32.9	36	36.8	36.8	1.375	4.51	7.79	11.36	A	A	A	A	H	H	H	H	H	H	H	H	H	H	H	H	A	A	A	A	A	A	H	A	H	H	H	H	H	H	A	A	A	A	A	H	H	H
223/2_f1	12.9	27.4	34.8	41.6	46.2	45.3	44.9	2.42	7.38	11.65	16.97	A	A	A	A	A	H	H	H	H	H	H	H	H	H	H	H	H	H	H	H	H	H	A	A	H	H	H	H	H	H	H	A	A	A	A	A	H	A
223/2_f2	14.2	27.8	34.8	40.7	45.1	44.3	41.5	2.105	7.655	11.92	17.14	H	H	H	H	H	A	A	A	H	H	H	H	H	H	H	H	H	H	H	H	A	A	A	H	H	H	H	H	H	H	A	A	H	H	H	H	H	A
224/A1_f1	17.1	30	34.8	42.7	45.3	45.8	45.2	2.25	9.235	11.3	18.33	A	A	A	A	H	H	H	H	H	A	A	A	A	A	A	A	H	H	H	H	H	H	H	A	A	A	A	A	A	A	A	A	H	H	H	H	H	H
224/A1_f2	16.9	31.2	37.9	45.6	49.9	51	51.5	2.705	10.715	14.48	21.63	H	H	A	A	A	A	A	A	A	A	A	H	H	H	H	H	H	H	H	H	H	H	H	A	A	A	A	A	A	A	A	A	H	H	H	H	H	H
224/A1_f3	16.5	33.2	39	42.4	45.7	44.6	44.1	2.555	11.425	13.78	16.59	A	A	A	A	A	H	H	H	H	-	H	A	A	A	A	A	A	A	A	A	A	A	H	H	H	H	H	H	H	H	H	A	A	A	A	A	A	H
224/A1_f4	14.9	30	36.4	42.8	45.2	44.7	45.3	1.735	9.58	14.25	19.99	A	A	A	A	A	A	A	A	A	A	A	A	A	A	A	A	H	H	H	H	H	H	H	A	A	A	A	-	H	H	H	A	H	A	A	A	A	A
224/A1_f5	15.3	28.1	32	37.8	40.5	39	38.6	2.145	9.39	10.53	15.35	H	H	H	H	H	H	A	A	A	-	A	A	A	A	A	H	A	A	A	A	A	A	A	A	A	A	A	A	A	A	A	A	H	A	A	A	A	H
224/B1_f1	15.4	29.8	37	44.7	46.9	47.9	48.1	2.985	10.155	14.36	19.99	H	H	H	H	A	H	H	H	H	H	H	A	A	A	A	A	A	A	A	A	A	A	A	A	A	A	H	H	H	H	H	H	H	H	H	H	H	A
224/B1_f2	14.1	27.1	39.1	49.1	53.1	55	55.6	2.185	7.195	16.29	24.01	H	H	H	H	H	A	H	H	-	H	H	A	A	A	A	A	A	A	A	A	A	A	A	A	A	A	A	H	H	H	H	H	A	A	A	A	H	H
224/B1_f3	17.7	31.7	36.6	38.5	39.6	39.2	39.4	2.735	11.53	14.29	15.55	H	H	H	H	H	A	A	A	A	H	H	A	A	A	A	A	H	H	H	H	H	H	H	A	A	A	A	A	A	A	A	A	H	H	H	H	A	A
224/B1_f4	13.8	29.7	36.9	41.6	41.4	42.6	43.1	1.665	8.605	13.05	17.09	A	A	A	A	A	A	A	A	A	A	A	A	A	A	A	A	A	A	A	A	A	H	H	A	A	A	A	A	A	A	A	A	H	H	H	H	A	H
224/B1_f5	15.9	27.1	33.6	40.5	41.8	43.1	42.7	2.4	6.685	11.34	16.51	H	H	-	A	A	A	A	-	A	H	H	A	A	A	-	-	H	H	H	H	A	A	A	H	H	H	H	H	H	H	H	H	A	A	A	H	H	A
225/1_f1	12.3	29.3	34.7	40.8	41.4	41.8	42.1	1.765	9.29	12.32	18.28	H	H	H	A	A	A	A	A	A	A	A	H	H	H	H	H	A	A	A	A	A	A	A	A	A	A	A	A	A	A	H	H	A	H	H	H	H	A
225/1_f2	14.6	29.4	38.1	47.6	49.9	51.2	52.1	1.89	10.525	15.6	23.96	H	H	H	H	H	A	A	A	A	A	A	A	A	-	A	A	H	H	H	H	H	H	A	H	H	H	A	A	A	A	A	A	A	A	A	A	H	H
225/1_f3	14.6	31.7	38	51	53.6	55	56.1	2.17	9.315	14.16	25.19	A	A	-	A	A	A	A	A	A	A	A	H	H	H	H	A	H	H	H	H	H	H	H	H	H	H	H	H	H	H	H	A	H	H	H	A	A	H
225/1_f4	12.8	28.8	37.8	45.5	45.8	46.4	46.8	1.875	7.94	14.26	21.24	H	H	H	H	H	H	H	H	H	H	H	H	H	H	H	A	A	A	A	A	A	A	A	A	A	A	A	A	A	A	H	H	H	H	H	H	A	H
225/1_f5	15.9	28.3	33.7	38.9	39.7	39.6	39.9	2.01	8.12	10.66	15.93	H	H	H	H	H	H	A	A	A	A	A	A	A	A	A	H	-	H	H	H	H	A	A	H	H	H	H	H	H	H	A	A	H	H	H	A	A	A
225/1_f6	12.3	24.5	28.3	32.2	34.9	35.2	35.7	1.655	6.29	8.48	11.93	A	A	A	A	A	H	A	-	A	A	A	H	H	H	A	A	H	H	H	H	H	H	A	H	A	A	A	A	A	A	A	A	A	A	A	A	H	H
228/1_f1	12.1	31.5	39.9	46.3	50.4	50	52.3	1.885	11.29	15.86	19.63	A	A	H	H	H	H	H	H	H	H	H	A	A	A	A	A	A	A	A	A	H	H	H	A	A	A	A	A	A	A	A	H	H	A	A	A	A	H
228/1_f2	12.5	31.7	46.6	50.7	51.3	51.2	53	1.995	10.555	16.05	22.33	H	H	H	H	H	H	H	H	H	H	H	A	A	A	A	H	H	H	H	H	A	A	A	A	A	A	A	A	A	A	A	A	H	H	H	H	H	H
228/1_f3	11.7	31.1	36.4	42.9	45.3	46.3	48	2.05	11.88	14.95	18.57	A	A	A	A	A	H	H	H	H	A	A	H	H	H	H	H	H	A	A	A	A	A	A	A	A	A	A	A	A	A	H	A	A	A	A	A	A	H
227/1_f1	9.9	26.3	32	40.6	42.6	42.8	42.1	1.345	7.76	10.65	18.11	H	H	H	A	A	H	A	A	A	A	A	A	A	A	A	A	A	A	A	A	A	A	A	A	A	A	A	H	H	H	H	H	A	A	A	A	A	H
227/1_f2	11.3	27.5	33	40.6	44.1	45.1	45.7	1.48	8.16	10.89	18.14	H	H	H	A	A	H	A	A	A	A	A	H	H	H	H	H	H	H	H	H	H	H	A	H	H	H	-	H	H	A	A	A	H	H	H	H	H	H
227/1_f3	9.9	24.6	31.3	38.3	40.2	39.9	42	1.27	8.05	11.47	16.4	H	H	H	A	A	A	A	A	A	A	A	H	-	H	H	H	H	H	H	H	H	A	A	A	A	H	H	H	H	H	H	A	A	A	A	A	A	A
227/1_f4	10.8	36.3	34.7	39.5	41.3	41.3	41.4	1.37	10.56	12.36	16.11	A	A	A	A	A	H	A	A	A	A	A	H	H	H	H	A	H	H	H	H	H	H	H	H	H	H	H	H	H	H	H	A	A	A	A	A	A	H
228/2_f1	11.1	28.1	32.6	40.9	42.8	44.6	45.5	1.295	7.93	9.09	14.93	H	H	H	H	H	A	A	A	A	A	A	H	H	H	H	A	H	H	H	H	H	H	H	A	A	A	A	A	A	A	A	A	A	A	A	A	A	A
228/2_f2	10.9	27.5	33.4	41.5	42.6	44.5	44.1	1.015	7.36	10.86	17.56	H	H	H	H	H	H	A	A	A	A	A	A	A	A	A	H	H	H	H	H	H	H	H	A	A	A	A	A	A	A	A	A	A	A	A	H	H	A
228/2_f3	10.8	34.8	42	53.2	55.3	57.3	57.3	1.27	12.79	17.35	26.9	H	H	H	H	H	A	H	H	H	H	H	H	H	A	A	A	H	H	H	H	H	H	A	H	H	H	H	H	H	H	A	A	H	H	H	A	A	H
228/2_f4	8.7	26.8	34.3	43.6	47.2	47.1	46.4	0.85	7.14	11.71	18.95	H	H	H	H	H	H	A	A	A	A	A	A	A	A	A	A	A	A	A	A	A	A	H	A	A	A	A	A	A	H	H	H	H	A	A	A	A	H
229/A1_f1	10.2	26.6	32.6	34.2	36.4	37.2	36.4	1.055	7.785	9.84	11.22	H	H	H	H	H	H	H	H	A	A	A	H	H	H	H	H	A	A	A	A	A	A	H	H	H	H	H	H	H	H	H	H	H	H	H	H	A	H
229/A1_f2	10.1	26.7	35.7	43.5	46.9	48.1	47.7	1.185	7.16	11.29	19.02	H	H	H	H	A	A	A	A	A	A	A	H	H	H	H	A	H	H	H	H	H	H	A	H	H	H	H	-	H	H	H	H	A	H	H	H	H	H
229/A1_f3	11.6	28.6	33.9	37.3	40.6	40.3	40.4	1.285	9.77	13.27	17.18	H	H	H	H	H	A	A	A	H	H	H	A	A	A	A	A	H	H	H	H	H	H	H	H	A	A	A	A	A	A	A	A	H	H	H	H	H	H
229/A1_f4	10.4	33.7	42.9	52.4	56.9	58.2	58.3	1.245	12.91	19.45	27.01	A	A	A	A	A	H	H	H	H	H	A	H	H	H	H	A	A	A	A	A	A	A	A	H	H	H	A	A	A	A	A	H	A	A	A	A	A	A
229/B1_f1	11.9	31.3	37.5	46.2	50.2	51.1	50	1.615	10.63	13.63	21.56	H	H	H	H	H	H	H	H	H	H	H	A	A	A	A	A	A	H	H	H	H	H	H	H	H	H	H	H	H	H	A	A	A	A	A	A	A	H
229/B1_f2	11.6	27.8	37.1	44.1	47.3	48.2	47.5	1.625	8.68	13.25	19.11	A	A	A	A	H	A	A	A	A	A	H	A	A	A	A	A	H	A	A	A	A	A	A	A	A	H	H	H	H	H	H	A	H	H	H	H	H	A
229/B1_f3	10.2	26.1	34.2	44.2	47.3	47.3	46.5	1.12	8.13	12.61	21.51	A	A	A	H	H	A	A	A	A	A	A	H	H	H	H	H	H	H	H	A	A	A	A	H	H	H	H	H	H	H	A	A	H	H	H	H	H	A
229/B1_f4	12.1	29	33.5	39.5	38.9	39.8	38.6	1.855	10.15	11.25	16.02	A	A	A	A	A	A	A	H	H	H	H	A	A	A	A	A	H	H	H	H	H	H	A	H	H	H	H	A	A	A	A	A	H	H	H	H	H	H
227/2_f1	11.5	29.4	35.3	40.5	41.6	43	43.9	2.09	9.39	14.43	19.18	H	H	H	H	H	H	H	H	H	H	H	H	H	H	-	H	A	A	A	A	A	A	A	H	H	H	A	A	A	A	A	A	H	H	H	H	-	A
227/2_f2	11	30	37	57.1	49.2	50.8	50.4	2.08	10.35	16.13	23.2	H	H	H	H	A	H	H	H	H	H	H	A	A	A	A	H	A	A	A	A	A	A	A	A	A	A	A	H	H	H	H	H	A	A	A	A	A	A
227/2_f3	12.1	37.1	42.7	48.1	48.2	49.6	48.8	1.825	14.89	19.19		A	H	H	H	H	A	A	A	A	A	A	A	A	A	A	A	H	H	H	H	H	H	A	H	H	H	H	H	H	H	H	A	A	A	A	A	A	H
215/2_f1	17.3	36.1	44.8	56.1	59.1	59.7	61.4	4.85	16.06	22.81	31.36	A	A	A	A	A	H	H	H	H	H	H	A	A	A	A	A	H	H	H	H	H	A	A	A	A	A	H	H	H	H	A	A	A	A	A	A	A	H
215/2_f2	18.3	40.4	47.6	58.9	66.3	68.7	69.3	4.97	16.15	21.87	31.79	A	A	A	A	H	H	A	A	A	A	A	A	A	A	A	A	H	H	H	H	H	H	H	H	H	H	H	H	H	H	H	H	H	H	H	H	H	H
215/2_f3	17	38.4	52.4	63.2	71.3	73	76.6	4.99667	15.085	26.31	34.87	A	A	A	A	A	H	-	A	A	A	A	A	A	A	A	A	H	H	H	H	H	H	A	H	H	H	H	H	H	H	H	A	H	H	H	H	H	A
215/2_f4	17.5	38.3	46.8	52.8	58.5	58.7	59.9	4.80667	14.62	21.91	25.64	A	A	A	A	A	A	A	A	A	A	A	H	H	H	H	H	H	H	H	H	H	H	A	H	H	H	H	H	H	H	H	H	A	A	A	A	H	A
221/3A_f1	15.6	28.5	31.9	36.3	36.9	38.1	40.2	3.39	8.9	10.6	14.46	A	A	A	A	H	H	H	H	H	H	H	H	H	H	H	H	A	H	H	H	H	H	H	A	A	A	H	H	H	H	A	H	A	A	A	A	A	A
221/3A_f2	15	28.9	34.4	40	41.1	41.2	43	3.69333	7.915	11.24	15.6	H	H	H	H	A	A	A	A	A	A	A	H	H	H	H	A	H	H	H	-	A	A	A	H	H	H	H	H	H	H	H	A	A	A	A	A	H	A
221/3A_f3	16.7	32.9	39.1	47.2	48.3	49.3	49.4	3.84	10.75	16.24	21.87	H	H	H	H	H	A	A	A	A	A	A	A	A	A	A	A	A	H	H	H	H	H	H	A	A	A	A	A	A	A	A	A	A	A	A	A	A	H
221/3B_f1	13.1	26	31.2	37.6	38.6	38.5	39.9	2.18	7.375	10.87	15.11	H	H	H	H	H	H	H	H	H	H	H	A	A	A	A	A	A	A	A	A	A	A	H	H	H	H	A	A	A	A	A	A	H	H	H	H	A	A
221/3B_f2	12.7	28.1	31	35.3	37.7	38.2	39.6	2.21667	7.35	9.02	11.75	A	A	A	A	A	H	A	A	A	A	A	A	A	A	A	A	A	A	A	A	A	A	A	A	A	A	A	A	A	A	A	A	H	H	H	A	A	A
221/3B_f3	12.5	32.5	41.4	47.2	52	54	56.2	2.12667	10.36	16.59	21.72	A	A	A	A	A	A	A	A	A	A	A	A	A	A	A	A	H	H	H	H	H	H	H	H	H	H	H	H	H	H	H	H	H	H	H	H	A	A
221/3C_f1	14.1	27.3	33.7	38.6	41.6	41.5	43.8	1.90667	6.655	10.53	13.77	H	H	H	H	H	H	H	H	H	H	H	A	A	H	H	H	A	A	A	A	A	A	H	A	A	H	H	H	H	H	H	A	H	H	H	H	H	A
221/3C_f2	13.7	28.9	35.9	41.8	44.7	46.2	48.2	2.1	9.125	13.1	17.54	H	H	H	A	A	H	H	H	H	A	A	H	H	H	H	A	H	H	H	H	H	H	H	H	H	H	H	H	H	H	H	H	H	H	H	A	A	A
221/3C_f3	13.1	30.6	38.5	43.4	47	48.5	50.5	2.32	9.705	14.82	17.5	A	A	A	H	H	H	H	H	H	H	H	A	A	A	A	A	H	H	H	A	A	A	A	A	A	A	A	A	A	A	A	H	A	A	A	A	A	H
223/3_f1	17.6	37.2	43.9	50.7	53.4	53.2	56.2	3.67333	13.275	18.65	21.98	H	H	H	H	H	A	A	A	A	A	H	H	H	H	H	H	A	A	A	A	A	A	A	H	H	H	H	H	H	H	H	H	A	H	H	H	A	H
223/3_f2	17.6	33	38.7	42.8	45	45.5	47.4	3.57	9.5	14.47	16.23	H	H	A	A	A	H	H	H	H	H	H	A	A	A	A	A	H	H	H	H	H	H	H	H	H	H	A	A	A	A	A	H	H	H	H	H	H	A
223/3_f3	18.5	39.3	48.7	48.9	52.5	54.4	56.9	3.86667	13.825	20.63	21.08	A	A	A	A	A	A	H	H	H	H	H	A	A	A	A	A	H	H	H	H	H	H	A	H	H	H	H	H	H	H	H	A	H	H	H	H	H	H
227/3A_f1	16.8	34.5	42.9	51.4	56.2	56	58.3	3.12	11.78	20.44	24.15	A	A	A	H	H	H	H	H	H	H	H	A	A	A	H	H	H	H	H	H	H	H	H	H	H	H	H	A	A	A	A	H	H	H	H	H	A	H
227/3A_f2	15.2	35.8	41.8	43.5	47.5	49.8	50.2	3.18333	13.085	18.99	20.52	H	A	A	A	A	A	H	H	H	H	H	H	H	H	-	A	H	A	A	A	A	A	A	H	H	H	A	A	A	A	A	A	H	H	H	H	H	A
227/3A_f3	16.1	32.8	40.6	47.7	53.2	54.6	55.8	2.95667	9.425	14.73	21.34	A	A	A	A	A	A	A	A	A	A	A	A	A	A	A	A	H	H	A	A	A	A	H	H	H	H	H	H	H	H	H	H	H	H	H	H	H	H
227/3A_f4	14.7	34.7	46.4	53.4	56.9	55.8	57.2	2.58	13.575	22.18	27.1	A	A	A	A	H	H	H	H	H	H	H	H	H	H	A	A	A	A	A	A	A	A	A	H	H	H	H	H	H	H	H	H	A	A	A	A	A	A
227/3B_f1	18.4	35.5	43.3	49.6	56.8	57.5	60.4	4.51333	14.65	19.11	24.08	H	H	H	H	H	H	H	H	A	A	A	H	H	H	H	H	H	H	H	H	A	A	A	A	A	A	A	A	A	H	H	H	H	A	A	A	A	H
227/3B_f2	15.6	34.4	43.9	47.4	48.8	47.9	49.5	3.71667	13.56	22.13	24.31	H	H	H	H	A	H	A	A	A	A	H	H	H	H	H	H	A	A	A	A	A	A	A	A	H	H	H	H	H	H	H	A	A	A	A	A	A	H
227/3B_f3	17.9	34.7	43.7	51.2	59.8	61.5	65.9	4.30333	13.05	20.7	24.88	H	H	H	H	H	A	A	A	A	A	A	A	A	A	A	A	A	A	A	A	A	A	H	A	A	A	A	A	A	A	H	H	A	A	A	A	A	H
215/3_A_f1	11.1	28.3	32.5	34.5	38.3	38.3	38.8	2.31	8.77	11.63	11.75	A	A	A	A	A	H	H	H	H	H	H	H	H	H	H	H	A	A	A	A	A	A	H	A	A	A	A	H	H	H	H	H	H	H	H	H	H	A
215/3_A_f2	9.5	28.1	34.8	39.7	39.8	40.1	40.5	1.73667	8.375	13.87	15.87	A	A	A	A	A	H	H	H	H	H	H	H	H	H	H	A	A	A	A	H	H	H	H	H	H	A	A	A	A	A	A	A	H	H	H	H	H	A
215/3_A_f3	9.9	27.3	34.7	39.7	44.1	45.7	47.7	1.66	8.535	13.75	16.42	H	H	A	A	A	A	A	A	A	A	A	A	A	A	A	A	H	H	H	H	H	H	H	H	H	H	H	H	H	H	H	H	A	A	A	A	H	A
215/3_B_f1	10.2	29.7	38.2	42.9	47.1	46.4	48.3	1.69333		15.54		A	A	A	A	A	H	H	H	A	A	A	A	A	A	A	A	A	A	A	A	A	A	A	H	H	H	H	H	H	H	A	A	A	A	A	A	A	A
215/3_B_f2	11.5	34.6	41.1	49.3	53.2	54.1	57.7	1.92	12.865	18.11	22.16	A	A	H	H	H	A	A	A	A	A	A	A	A	A	A	A	H	H	H	H	H	H	H	A	A	A	H	H	H	H	H	H	H	H	H	A	A	A
215/3_B_f3	10.6	27.7	35.7	39.4	43	43.4	43.9	1.87333	9.185	14.86	16.53	H	H	A	A	A	A	A	A	A	H	H	A	A	A	A	A	A	A	A	A	A	A	A	A	A	A	A	A	H	H	H	H	A	A	A	A	H	A
207/2_f1	14.8	35	43.6	50.7	53.2	53.1	54.7	4.30667	13.71	22.08	27.36	H	H	H	H	A	A	A	A	A	A	A	H	H	H	H	A	H	H	H	H	H	H	A	H	H	A	A	A	A	A	A	A	H	H	H	A	A	A
207/2_f2	12.3	29.5	36	42.4	48.9	48.7	52.1	3.01	9.36	15.51	20.01	H	H	H	H	H	A	A	A	A	A	A	A	A	A	A	A	H	H	H	H	H	H	H	A	A	A	A	A	A	H	H	H	A	A	A	H	H	H
207/2_f3	14.6	34.4	43.7	52.7	58.4	58.5	62.5	4.41333	12.205	21.36	27.26	A	A	A	A	A	H	H	H	H	H	H	H	H	H	H	H	A	A	H	H	H	H	H	H	H	H	H	H	H	H	A	A	A	A	A	A	A	A
207/2_f4	13.7	33.9	40.5	46.3	50.1	50.3	52.6	3.45333	11.955	18.8	22.75	A	A	A	A	A	H	A	A	A	A	A	H	H	H	H	H	H	H	H	H	A	A	A	H	H	H	H	A	A	A	A	H	H	H	H	H	A	A
207/2_f5	9.8	26.9	37.7	47.7	54.7	55.9	61.5	2.41	7.87	17.41	25.46	A	A	A	A	A	A	A	A	A	A	A	A	A	A	A	A	A	A	A	H	H	H	H	H	H	H	H	H	H	A	A	A	H	H	H	H	H	H
209/2_A_f1	10.5	32.5	44.1	50.2	52.2	52.1	54.3	1.98	10.995	20.27	24.49	A	A	A	A	A	A	A	A	A	A	H	H	H	H	H	H	A	H	H	H	H	H	H	A	A	H	H	H	H	H	H	H	A	A	A	A	A	H
209/2_A_f2	12.3	30	38.5	44.6	46.3	47.6	48.4	2.48	9.135	17.47	21.52	A	A	A	A	A	H	H	H	H	H	H	A	A	H	H	H	A	A	A	A	A	A	A	H	H	H	H	A	A	A	A	A	H	H	H	H	A	H
209/2_A_f3	11	28.6	35.6	42	42.7	44.1	44.5	1.62667	9.73	16.1	20.18	A	A	A	A	A	A	A	A	A	H	H	H	H	H	A	H	H	A	A	A	A	A	H	A	A	A	A	A	A	A	A	H	H	H	H	H	A	H
209/2_A_f4	7.8	27.3	30.9	36.1	38	38.9	40.9	1.34667	8.56	11.56	15.66	H	H	H	H	H	H	H	A	A	A	A	A	A	A	A	A	H	H	H	H	H	H	H	H	H	H	H	H	H	H	A	A	A	H	H	H	H	H
209/2_B_f1	10.1	26.2	36.1	40.1	40.8	40.7	41.4	1.23333	7.765	16.06	19.52	A	A	A	A	A	H	A	A	A	A	A	A	A	A	A	A	A	A	A	A	A	A	H	A	A	A	H	H	H	H	H	A	A	A	A	A	A	H
209/2_B_f2	9.7	25.8	34.8	46	46	47.6	49.3	1.30667	6.69	14.71	23.3	A	A	A	A	A	H	H	H	H	H	H	A	A	A	A	A	H	H	H	H	H	A	A	A	H	H	H	H	H	H	H	A	A	H	H	H	A	A
209/2_B_f3	11.5	28.7	41.2	46.3	46.5	47.3	48.5	2.44667	9.21	20.34	23.5	A	A	A	A	A	H	H	H	H	H	H	H	H	H	H	A	A	A	A	A	A	A	H	A	A	A	A	H	H	H	H	H	A	A	A	A	A	A
209/2_B_f4	9.7	29.9	38.9	46.6	46.8	47.2	47.5	1.36667	9.955	17.48	23.89	H	H	H	H	H	H	A	A	A	A	A	H	H	H	H	A	H	H	H	H	H	H	-	H	H	A	A	A	A	A	A	A	H	H	A	A	A	A
209/2A_f2_[m2]	8.7	29.5	37	43.2	54.3	45.1	46.7	0.85	8.05	13.5	18.06	H	H	H	H	H	H	H	H	H	H	H	H	A	A	A	H	H	H	H	H	H	H	H	H	H	H	H	H	H	H	H	H	H	H	H	H	H	H
210/2_A_f1	11.7	28.9	36	40.1	39.5	39.7	40.7	2.09	8.59	15.07	16.7	H	H	H	H	A	H	A	A	A	A	A	H	H	H	H	H	H	H	H	H	H	H	H	A	A	A	A	H	H	H	H	H	A	A	A	A	A	H
210/2_A_f2	12.3	31.1	39.4	47.9	50.9	52.6	53.3	2.22333	7.9	13.98	20.2	A	-	A	A	A	A	A	A	A	A	A	H	H	H	H	H	H	H	H	H	H	H	A	H	A	A	A	A	A	A	A	A	H	H	H	H	A	A
210/2_A_f3	13.3	28.8	34.6	42.6	44.4	44.8	45.2	2.18	6.905	11.52	16.77	H	H	H	H	H	A	A	A	A	A	A	A	A	A	A	A	A	A	A	A	A	A	H	H	H	H	H	H	H	H	H	H	H	H	H	H	H	H
210/2_B_f1	13		35.1	40.1	41	42.3	41.4	2.73667	6.775	13.48	16.28	H	H	H	H	H	A	H	H	H	H	H	H	H	H	H	A	A	A	A	A	A	A	A	H	H	A	A	A	A	A	A	A	A	A	A	A	A	H
210/2_B_f2	12.9		44.9	52.2	51.5	53.6	52.5	2.77667	11.155	19.13	23.48	A	A	A	H	A	A	A	A	A	A	A	H	H	H	A	A	H	H	H	H	H	H	H	A	A	A	A	H	H	H	H	A	A	A	A	A	A	A
210/2_B_f3	12.2		35.1	40.4	41.8	43	42.1	2.57	7.545	12.6	16.94	A	A	A	A	A	H	A	A	A	A	A	H	H	H	H	A	A	A	A	A	A	A	A	H	H	H	H	H	H	H	H	H	A	A	A	A	A	A
208/2_A_f1	17	30.8	38.5	39.4	40.8	41.8	42.8	3.12667	12.4	16.97	17.01	H	A	A	H	H	H	H	H	H	H	H	H	H	H	H	H	A	A	A	A	A	A	A	H	H	H	H	H	H	A	A	A	A	A	A	A	A	A
208/2_A_f2	17.8	34.6	46.1	57.5	58	59.4	63.6	3.8	16	25.62	33.13	H	H	H	H	A	H	H	-	H	H	H	A	A	A	H	H	A	A	A	A	A	A	A	A	A	A	A	H	H	H	H	H	H	H	H	H	H	H
208/2_A_f3	14.7	32.6	38.7	42.7	44.9	45	46.8	3.08667	12.66	17.79	20.24	H	H	H	H	H	A	A	A	A	A	A	A	A	A	H	H	H	H	H	H	H	A	A	A	A	A	A	H	H	H	H	H	H	A	A	A	A	A
208/2_A_f4	15.7	28.8	35.2	41.4	44.1	43.9	45.2	2.91667	9.41	13.98	17.57	H	H	H	H	A	A	A	A	A	A	A	A	A	A	A	A	H	H	H	H	H	A	A	A	A	H	H	H	H	H	H	H	A	A	A	H	H	A
208/2_B_f1	14.5	32	36.3	38.4	40.5	40.8	41.3	2.44	11.55	16.14	17.14	H	H	A	A	A	A	A	A	A	A	A	H	H	H	H	A	A	H	H	H	H	H	H	H	H	H	H	H	H	H	A	A	A	A	A	A	A	A
208/2_B_f2	16.4	31.3	39.5	49.6	58.5	60.9	63.7	2.42667	9.815	17.16	24.07	A	A	H	H	H	A	A	A	A	A	A	H	H	H	A	A	H	H	H	H	H	H	H	H	H	H	H	H	H	H	A	A	H	H	H	H	H	H
208/2_B_f3	15	30.3	37.4	40.9	44	45.1	47.4	3.11	9.6	16.37	19.4	A	A	A	A	A	H	A	A	A	A	H	H	A	A	A	A	A	A	A	A	A	A	A	A	A	A	A	A	A	A	A	A	A	A	A	A	A	H
208/2_B_f4	16.7	34.9	46	53.2	59.2	59.8	62	3.09333	12.465	21.32	26.43	H	H	H	H	A	H	H	H	H	H	H	H	H	H	H	H	H	H	H	H	H	H	A	H	H	H	H	H	H	H	H	H	H	H	H	H	H	H
208/2_B_f5	16.3	30.9	43.3	57.1	64	65.4	67.6	3.14333	11.57	21.43	31.21	A	A	A	A	A	A	A	H	H	H	H	A	A	A	A	A	A	A	A	A	A	A	A	A	A	A	A	A	A	A	A	A	A	A	A	A	H	H
226/2_f1	10	29.5	39.6	47.7	51.5	53.9	54.8	2.34333	9.64	16.39	22.79	A	A	A	A	A	A	A	A	A	A	A	A	A	A	H	H	A	A	A	A	A	A	H	A	A	A	H	H	H	H	H	A	A	H	H	H	H	A
226/2_f2	10.5	27.9	36.3	43.3	44.9	46.7	46.2	2.55333	8.47	13.92	19.48	A	A	A	A	A	H	H	H	A	A	A	A	A	A	A	H	A	A	A	A	A	A	A	A	A	A	A	A	A	A	A	A	A	A	A	A	A	A
226/2_f3	12.4	32.4	41.9	45.3	48.1	47	48.3	3.07667	11.215	17.36	19.44	A	A	H	H	H	H	H	H	H	H	H	H	H	H	A	A	A	H	-	H	H	H	H	H	H	H	H	H	H	A	A	A	H	H	H	A	A	H
226/2_f4	7.6	30.5	41.7	51.4	55	57.4	56.6	1.83333	9.265	20	26.86	A	A	A	A	A	A	A	A	A	A	A	H	H	H	H	A	A	A	A	A	A	A	H	H	H	H	H	H	H	H	H	A	A	A	A	A	A	A
223/4_f1	11.5	28.3	32.2	36.5	38.8	40.6	40	2.37	7.14	11.81	14.66	A	A	-	A	A	H	H	H	A	A	A	A	A	A	A	A	H	H	H	H	H	H	H	H	H	H	H	H	A	A	A	A	A	A	A	A	H	A
223/4_f2	13.7	30.6	35.6	39.3	42.3	43.5	43.2	3.07	10.44	14.49	18.14	H	H	H	H	H	A	A	H	H	H	H	A	A	A	A	A	H	H	H	H	H	H	H	H	H	H	H	A	A	A	A	A	A	A	A	A	A	A
229/2_f1	10.9	30.5	40.5	54.3	57.4	57.7	59.2	1.92667	9.59	18.41	27.95	H	H	H	H	H	H	H	H	H	H	H	A	A	A	A	A	H	H	H	H	H	H	A	A	A	A	H	H	H	H	H	H	H	H	H	A	A	H
229/2_f2	11.1	31.6	39.9	45.6	49.4	51.6	50.5	2.03333	10.18	16.78	21.29	H	H	-	A	A	H	H	H	H	H	H	H	H	H	H	H	H	H	H	H	H	H	A	A	H	H	H	H	H	H	H	A	A	A	A	A	A	H
229/2_f3	9.5	27.6	36.8	43.3	48.6	50	49.7	1.83	7.485	14.57	19.43	A	A	A	A	A	A	A	A	A	A	A	H	H	H	H	H	A	A	A	A	A	A	A	A	A	A	A	A	A	A	A	A	H	H	H	H	A	H
229/2_f2_[m2]	11	29.4	33.3	36.4	41	42.2	40.7	2.13	8.465	11.5	14.04	H	H	H	H	H	A	A	A	A	A	A	H	H	H	H	A	H	H	H	H	H	H	H	A	A	A	A	A	A	A	H	H	A	A	A	A	A	A
214/2_f1	11.8	33.9	42.7	49.3	54.8	55.5	56.9	2.375	11.635	18.57	23.27	A	A	A	A	A	H	H	H	H	A	A	A	A	A	A	A	H	H	H	H	H	H	H	A	A	A	A	A	A	A	A	A	A	A	A	A	A	H
214/2_f2	13	37.6	35.1	39.6	43.3	43.4	44.5	2.7	9.305	13.09	17.04	H	H	-	H	H	A	H	H	H	H	H	H	H	H	H	H	A	A	A	H	H	H	A	H	H	H	H	H	H	H	H	H	H	H	H	H	H	A
214/2_f3	12.4	30.8	50.4	62.4	69.7	69.5	71.3	2.68333	11.955	22.63	31.25	A	A	A	A	A	A	A	A	A	A	A	H	H	H	H	H	A	A	A	A	A	A	A	H	H	H	H	H	H	H	H	H	H	H	H	A	A	H
225/2_f1	8	24.6	36	39.1	43.9	43.9	45.4	1.42333	6.47	14.42	17.56	A	A	A	A	A	H	H	H	H	H	H	H	H	H	H	H	A	A	A	A	A	A	A	H	H	H	H	H	H	H	H	H	A	A	A	A	H	H
225/2_f2	12	32	40.2	47.4	50.8	51.2	54.9	2.27667	10.81	17.4	21.97	A	A	A	A	H	H	H	H	H	A	A	H	H	H	H	H	H	A	A	A	A	A	H	A	A	A	A	A	-	A	A	A	H	H	H	H	H	H
225/2_f3	9.3	27.8	38.7	41.2	45.3	45.7	47.5	1.86	8.43	17.42	18.53	A	A	A	H	H	A	A	A	A	A	A	A	A	A	H	H	A	A	-	A	A	A	A	A	A	A	A	H	H	H	H	H	A	A	A	A	A	H
226/3_f1	12.3	33.6	40.7	48.1	53	51.9		2.20667	13.34	20.2	26.29	H	H	H	H	H	H	H	H	H	H	H	H	H	H	H	H	H	A	A	A	A	A	H	H	H	H	H	A	A	A	A	H	H	A	A	A	A	A
226/3_f2	12.7	30	44.6	54.8	58.5	60.2		1.81	9.8	23.31	30.83	A	A	A	A	A	A	A	A	A	A	H	H	H	H	H	A	H	H	H	H	H	H	H	H	H	H	H	H	H	H	H	H	H	H	H	H	H	A
226/3_f3	12.1	29.2	39.7	44.8	47.4	46.9		1.92333	9.66	18.89	22.76	A	A	A	A	A	A	A	A	A	A	A	A	A	A	A	H	A	A	H	H	H	H	H	H	H	H	H	H	H	H	H	A	A	A	A	A	A	A
226/3_f4	11.5	31.7	42.2	49.1	54	54.9		1.93667	10.82	20.47	26.8	H	H	H	H	H	A	A	A	A	A	A	A	A	A	A	A	A	A	A	H	H	A	A	A	A	A	A	A	H	H	H	H	H	H	H	H	H	H
226/3_f5	13	30.2	38.1	40.4	44.1	44.2		2.35	10.12	17.41	18.96	A	A	A	H	H	H	H	H	H	H	-	A	A	A	A	A	H	H	H	H	H	H	A	H	H	A	A	A	A	A	A	H	H	H	H	A	A	A
226/3_f6	11.1	29.3	38.2	47.4	50.3	51.6		2.1	10.05	17.15	24.69	A	A	A	A	A	A	H	H	H	H	H	A	A	A	A	H	H	H	H	A	A	A	H	H	H	H	H	H	H	H	H	A	A	A	A	A	A	A
229/3_f1	13.6	31.8	40.2	49.5	49.2	50.2	52.4	1.90333	9.32	15.52	20.5	A	A	A	A	A	A	A	A	H	H	H	H	H	H	H	H	A	A	A	A	A	A	A	H	H	H	H	H	H	H	H	H	H	H	H	H	H	A
229/3_f2	13.5	33.6	46.4	57.2	62.5	65.6	66.7	2.02333	10.63	20.12	27.97	H	H	H	H	A	H	H	H	A	A	A	A	A	A	A	H	A	A	A	A	A	A	A	H	H	H	H	H	H	H	H	H	H	H	H	H	H	A
229/3_f3	14.4	32.9	41.6	48.3	51.6	54.3	54.9	2.07	9.74	15.75	22.01	A	A	A	A	H	A	A	A	A	A	A	A	A	A	A	A	H	H	H	H	H	A	A	A	A	A	H	H	H	H	A	A	H	H	H	H	H	A
225/3_f1	9.8	24.3	30.8	35	39.5	38.9	41.1	1.29333	7.14	11.25	15.35	A	A	A	A	A	A	A	A	A	A	A	A	A	A	A	H	H	A	A	A	A	A	H	A	A	A	A	A	A	H	H	H	A	A	A	A	A	H
225/3_f2	12.5	25.5	30.7	33.8	35.4	35.3	35.9	1.90667	7.88	13.08	15.68	A	A	A	A	H	H	H	H	H	H	H	H	H	H	A	A	A	H	H	H	H	H	H	A	A	A	H	H	H	H	H	H	H	A	A	A	A	A
225/3_f3	13.5	31.7	44.7	48.1	52.1	50	52	2.45	13.2	24.07	25.86	H	H	A	A	A	A	A	A	A	H	H	H	A	A	A	A	H	H	H	H	H	H	H	A	A	A	A	A	A	A	A	A	A	A	A	A	H	H
225/3_f4	13.3	28.8	35.4	43.4	49.3	49.7	51.3	2.15	9.61	14.83	21.73	H	H	H	H	H	H	H	H	H	H	H	A	A	A	A	A	H	H	H	A	A	A	A	H	H	H	H	H	H	H	H	H	A	A	A	H	H	A
225/3_f5	14.4	34.5	43.9	52.8	57.3	57.3	59.3	2.93667	12.35	21.53	27.72	H	H	H	H	H	A	A	A	A	A	A	A	A	A	H	H	H	H	H	A	A	A	A	H	H	H	H	H	H	H	H	H	H	H	H	H	A	H
214/3_f1	13.8	30.1	42.7	55.3	57.6	60.3	59.8	2.64667	9.57	18.8	26.75	A	A	A	A	A	A	H	H	H	H	H	H	H	H	H	A	H	H	H	H	H	H	H	A	A	A	A	A	A	A	A	H	A	A	A	A	H	A
214/3_f2	13	30.2	39.4	42	43.5	43.8	41.6	2.36	10.68	16.97	18.11	A	A	A	A	H	A	A	A	A	A	A	H	H	H	H	H	H	H	H	H	H	H	A	A	A	A	H	H	H	H	H	H	H	H	H	H	H	A
214/3_f3	13.4	32	47.3	56.1	60.4	62.1	61.5	2.55	12.21	21.77	28.42	A	A	A	A	H	H	H	H	H	H	H	A	A	A	A	H	A	A	A	A	A	A	A	A	H	H	H	H	H	H	H	H	H	H	H	H	A	A
206/2_f1	12.1	30.9	38.7	44	46.3	47.1	47.2	2.54333	10.14	16.92	22.48	H	H	H	H	H	H	H	A	A	A	A	H	H	H	H	H	H	H	H	A	A	A	A	A	H	H	H	H	H	H	H	H	H	H	H	H	H	A
206/2_f2	11.6	32	40	44	43.9	43.8	44.8	2.24333	9.74	16.85	21.26	A	A	A	A	A	A	A	A	A	A	A	A	A	A	A	A	H	H	H	A	A	A	A	H	H	A	A	A	A	A	A	H	H	H	H	A	A	A
206/2_f3	12.3	30	40.6	46.6	47.9	48.1	49.7	2.77333	9.58	19.46	24.43	A	A	A	H	H	A	A	A	A	A	H	H	H	H	H	H	A	A	A	A	A	A	A	A	A	A	A	A	A	A	A	H	A	A	A	H	H	A
206/2_f4	12	29.4	39.4	46.5	46.9	47.9	49.1	2.76	8.42	15.05	20.6	A	A	A	A	A	H	A	A	A	A	A	H	H	H	H	H	A	A	A	A	A	A	A	H	H	H	H	A	A	A	A	A	H	H	H	H	H	A
206/2_f5	12.6	26.1	35.1	41.9	42.8	43	43.4	2.85333	7.35	14.56	21.67	H	H	H	H	A	H	H	H	H	H	H	A	A	A	H	H	H	A	A	A	A	A	A	A	A	A	H	H	H	H	H	H	H	H	H	H	A	A
206/2_f6	12.2	31.9	41.1	48	49.3	50.3	50.8	2.81667	11.86	19.09	23.13	A	A	A	A	A	A	A	A	A	A	H	H	H	H	H	H	A	A	A	A	A	A	A	A	A	A	H	H	H	H	H	H	A	A	A	A	A	H
213/2_f1	9.1	27.9	38.5	45.6	46.8	48	48.3	0.893333	7.25	15.08	20.05	A	A	A	A	A	H	H	-	H	H	H	H	A	A	A	A	H	H	H	A	A	A	A	H	H	A	A	A	A	A	A	A	A	H	H	H	H	H
213/2_f2	9.4	27.2	40.4	48.9	50.5	52.7	53.2	0.93	7.7	17.11	24.77	A	A	A	A	H	A	H	H	H	H	H	A	A	A	A	A	H	H	H	H	A	A	H	A	A	H	H	H	H	H	H	A	H	H	H	H	A	A
213/2_f3	9.4	27.5	39.2	45.7	44.1	44.6	46.4	0.9	7.61	17.36	22.83	A	A	A	A	H	H	H	H	H	A	A	H	H	H	H	A	A	A	A	A	A	A	H	H	H	H	H	H	H	H	H	H	A	A	A	A	H	A
211/2_f1	10.5	29.4	35.6	36.6	38.7	38.8	39.2	1.12333	9.54	14.22	14.62	H	H	H	H	H	H	H	H	H	H	A	A	A	A	A	H	A	H	H	H	H	H	H	H	H	H	H	H	H	H	H	H	A	A	A	A	A	H
211/2_f2	9.5	25.9	36.4	39.9	40.8	42.1	42.8	1.17	5.93	13.96	17.44	H	H	A	A	A	A	A	A	A	A	A	A	A	H	H	H	A	A	A	A	A	A	A	H	A	A	A	A	A	A	A	H	A	A	A	A	A	A
211/2_f3	9.6	25.7	33.9	37.6	40.6	40.8	39.1	1.01667	7.18	13.25	17.87	H	H	H	H	H	A	A	A	A	A	A	H	H	H	H	H	A	A	A	A	A	A	A	H	H	H	H	H	H	H	H	H	H	A	A	A	A	H
211/2_f4	9.9	30.1	36.3	41.2	44.6	44	45.5	1.25333	9.08	15.36	19.46	A	A	A	A	H	A	A	A	A	A	A	H	H	H	A	A	H	H	H	H	H	H	A	H	H	H	A	A	A	A	A	A	H	H	H	H	H	A
213/3__f1	12.2	32	36.6	46.1	46.6	46.9	48.1	3.17	10.97	14.61	20.85	H	H	H	H	H	H	H	H	H	H	H	H	H	H	H	H	H	H	H	A	A	A	A	H	H	H	H	H	H	H	H	H	H	H	H	H	H	A
213/3__f2	12.1	30.1	38.5	43.4	43.5	44.4	46.3	2.98	9.76	16.51	19.93	H	H	H	H	H	H	H	H	H	H	H	H	H	H	H	H	A	A	A	A	A	A	A	H	H	H	H	H	H	H	H	H	H	A	A	A	A	H
211/3_f1	8.2	27	35.5	42.9	44.5	46.9	48.5	1.315	9.03	16.42	22.82	A	A	A	A	A	H	H	H	H	H	H	H	H	H	H	A	H	H	H	H	H	H	H	-	A	A	A	A	H	H	H	H	H	H	H	H	H	A
211/3_f2	10.9	31	38.5	42.8	46.9	48.2	49.8	2.105	10.11	16.55	19.65	H	H	H	H	H	H	H	A	A	A	A	H	H	H	H	H	H	H	H	H	H	H	H	H	H	H	H	H	H	H	H	H	H	H	-	H	H	A
211/3_f3	9.6	30	41.1	49.5	50.1	51.3	53.5	1.935	10.06	18.73	25.34	A	A	A	A	H	H	H	H	H	H	H	A	A	A	A	A	A	A	A	A	A	A	A	A	H	H	H	H	H	H	H	A	A	H	H	H	H	H
211/3_f4	9.7	30.5	43.4	51.5	54.5	58.7	61.7	1.895	10.15	20.91	25.89	A	A	A	A	A	A	A	A	A	A	H	A	A	A	A	H	A	A	A	H	H	A	A	A	A	A	H	H	H	H	H	A	H	H	A	A	A	-
211/3_f2_[m2]	10.4	38.1	53.8	67.6	69.4	73.8	76.4	2.12	17.17	27.76	37.38	H	H	H	A	A	H	H	H	H	A	A	A	A	A	H	H	H	H	H	H	H	H	H	H	H	H	H	H	H	H	H	H	H	H	H	H	H	H
220/2_f1	16.8	33.7	42.8	48.2	52.1	53.7	55.7	5.4	12.7	20.69	24.24	A	A	A	A	A	H	H	H	H	H	H	H	H	H	H	H	A	A	A	A	A	A	H	A	H	H	H	H	H	H	A	A	A	A	A	A	A	A
220/2_f2	17.4	37.9	52.8	65.1	67.4	75.9	71	5.705	15.78	28.42	36.71	H	H	H	H	H	A	A	A	A	H	H	H	H	H	H	A	H	H	H	H	H	H	A	A	A	A	A	A	A	A	A	H	H	H	H	H	H	A
220/2_f3	16.9	36.2	51.4	67.1	74.2	68.9	79.1	5.635	15.37	28.74	39.71	H	H	H	A	A	A	H	H	H	H	H	A	A	A	A	A	H	H	H	H	H	H	H	A	A	A	A	A	A	A	A	H	H	H	H	H	H	A
220/2_f4	15.3	29.4	41.7	52	56.1	57.5	59.2	4.615	10.9	21.51	28	A	A	A	A	A	A	A	A	A	A	A	A	A	A	A	A	A	A	A	A	A	A	A	H	H	H	H	H	H	H	H	H	A	A	A	A	H	H
219/3_f1	11.7	30.9	47.5	58.6	65.3	67.3	70.1	2.26	9.38	21.9	31.37	H	H	H	A	A	H	H	H	H	H	H	A	A	A	A	A	H	H	H	H	H	H	H	H	H	H	H	H	H	H	H	A	H	H	H	H	H	H
219/3_f2	10	31.4	44.3	48.7	51.5	51	53.6	1.91	11.16	20.42	23.88	A	A	A	A	A	H	H	H	H	H	H	A	A	A	H	H	A	A	A	A	A	A	A	H	H	H	H	H	H	H	H	H	H	H	H	H	H	H
219/3_f3	10.3	29.6	39.4	45	48	49.8	52.4	1.65	8.9	16.39	21.62	A	A	A	A	A	A	A	A	A	A	A	A	A	A	A	A	H	H	A	A	A	A	H	A	A	H	H	H	H	H	H	H	A	A	A	H	H	H
219/3_f4	9.8	29.1	42.3	51.1	55.3	55.4	57.1	2.02	10.43	21.51	27.72	A	A	A	A	A	H	H	H	H	H	H	A	H	H	H	H	H	H	H	A	A	A	H	A	A	A	A	A	A	A	A	A	A	A	A	A	A	H
219/3_f5	10.7	31.3	40.9	47.7	48.1	47.8	50.7	2.07	10.36	18.9	23.1	A	A	A	A	H	H	H	H	H	A	A	A	H	H	H	H	H	A	A	A	A	A	A	H	H	H	H	A	A	A	A	A	H	A	A	A	A	H
218/2_f1	9.8	29.2	37.9	42.9	43.6	44.4	44.5	1.735	10.99	16.63	20.7	A	A	-	A	H	H	H	A	A	A	A	H	H	H	H	H	A	H	H	H	H	H	H	H	H	H	H	H	H	H	H	H	H	H	H	H	H	A
218/2_f2	8.5	27.4	37.6	46	49.1	49.3	51	1.565	8.02	14.62	21.33	A	A	A	A	A	H	H	-	A	A	A	H	H	H	H	H	A	A	A	A	A	A	A	H	H	H	H	A	A	A	A	A	A	A	A	A	A	H
218/2_f3	11.4	27.4	37.4	42.4	43.5	44.4	44.6	2.095	8.77	16.64	20.77	H	H	H	H	H	A	A	A	H	H	H	A	A	A	A	A	H	H	H	H	H	H	H	H	H	H	H	H	H	H	H	H	A	A	A	A	A	A
218/2_f4	9.7	28.9	38.2	43.3	45.7	46.5	47	1.845	10.89	16.61	20.9	H	H	H	H	H	H	H	H	H	H	H	A	A	A	A	A	A	A	A	A	A	A	H	A	A	A	A	A	A	A	A	A	A	A	A	H	H	A
218/2_f5	9.5	26	39.3	42.4	44	44.2	45.9	1.59	7.99	17.83	20.14	H	H	H	H	H	A	A	A	A	A	A	H	H	H	H	H	A	A	A	A	A	A	A	A	H	H	H	H	H	H	H	H	A	A	A	A	A	A
216/3_f1	15.3	31.2	39	49	51.3	54.1	51.9	4.825	9.22	15.05	22.15	H	H	H	A	A	A	A	A	A	A	A	H	H	H	H	H	A	A	A	A	A	A	H	H	H	H	A	A	A	A	H	H	H	H	H	H	H	A
216/3_f2	13.5	29.9	39.4	46.6	51.3	55.6	56	3.8	11.45	18.11	23.36	H	H	H	H	H	H	H	H	H	H	H	H	H	H	H	H	H	H	H	H	H	H	H	H	H	H	H	H	H	H	H	A	A	A	A	A	A	A
216/3_f3	13.2	28.9	41.2	53.3	53.7	56.9	55.4	3.71	9.89	20.52	28.39	H	H	H	H	H	A	A	A	A	A	A	H	H	H	H	H	H	H	H	H	H	H	H	H	H	H	H	H	H	A	A	A	A	A	A	A	A	H
216/3_f4	14.5	30.3	43.4	56.2	59.4	61.2	62.3	4.225	10.28	21.55	29.44	A	A	A	A	A	H	H	H	H	H	H	H	H	H	H	H	A	A	A	A	H	H	H	H	H	H	H	A	A	A	A	A	H	H	H	A	A	A
222/3_f1	17.8	37.1	46.7	57.4	61.9	63.4	64.8	3.43	12.14	20.8	28.58	H	H	H	H	H	H	H	H	H	H	H	H	H	H	H	H	H	H	H	H	H	H	H	H	H	H	H	H	H	H	A	A	H	H	H	H	H	H
222/3_f2	14	34.6	46.2	56.4	62.6	62.3	64.3	2.615	12.61	21.99	29.61	A	A	A	A	A	A	A	A	A	A	A	A	A	A	H	H	A	A	A	A	A	A	A	A	A	A	A	A	A	A	A	A	A	A	A	A	H	A
222/3_f3	18.4	32.8	43	52.8	57	58.5	59.8	4.35	9.27	18.76	25.04	A	A	A	A	A	H	H	H	H	H	H	H	H	H	H	H	H	H	H	H	H	H	H	H	H	H	H	H	H	A	A	A	H	H	H	H	H	H
224/2_f1	15.8	33.3	43.3	45.2	47	48.6	50	3.395	11.31	20.16	21.44	A	A	A	A	A	H	A	A	A	A	A	H	H	H	H	H	A	A	A	A	A	A	A	A	A	A	A	A	A	A	A	A	A	A	A	A	A	A
224/2_f2	15.9	32.8	41.5	44.3	46.9	49	49	3.48	11.52	18.56	21.45	A	A	A	A	A	A	A	A	A	A	H	A	A	A	A	H	H	H	H	H	H	H	A	A	A	H	H	H	H	A	H	H	A	A	A	A	A	A
224/2_f3	17.1	32.1	36.3	38.2	41.8	41.3	41.4	3.035	8.03	11.88	13.56	H	H	H	H	H	H	A	A	A	-	A	H	A	A	A	A	H	H	H	H	H	H	H	H	H	H	H	H	H	A	A	A	A	A	A	A	A	H
208/3_f1	13.5	31.5	39.9	42.5	44.8	45	45.2	2.97	11.36	18.65	20.13	A	A	A	A	A	H	H	H	H	A	A	A	A	A	A	A	H	H	H	H	H	H	H	A	A	A	A	A	A	A	A	H	H	H	H	H	H	H
208/3_f2	13.8	33.9	46.2	55	60.5	62.6	61.3	2.765	11.76	20.55	27.27	A	A	A	A	A	A	A	H	H	H	H	H	H	H	H	H	A	A	A	A	H	H	H	A	A	A	A	A	A	A	A	A	H	H	H	H	H	A
208/3_f3	14.8	32.5	37.7	39.8	41.7	42.4	42.5	3.855	11.49	15.32	16.75	H	H	H	H	H	H	H	A	A	A	A	A	A	A	A	H	A	A	H	H	H	H	A	A	A	A	A	A	A	A	A	A	H	H	H	H	H	A
208/3_f4	13.9	28.9	36.3	37.9	39.1	39.6	39.2	3.02	9.86	14.27	14.77	H	H	H	H	H	H	H	H	H	H	H	H	H	H	A	A	A	A	A	A	A	A	A	H	A	A	A	A	A	A	H	H	H	H	H	H	H	A
226/4_f1	16.1	36.2	51.3	58.9	60	61.6	63.7	3.94	14.3	26.4	32.05	A	H	H	H	H	A	A	A	A	A	A	H	H	H	H	H	H	H	H	H	H	H	H	H	H	H	H	H	H	H	A	A	H	H	H	H	H	H
226/4_f2	15	35.6	45.3	49.1	57	46.1	61.9	3.995	14.28	22.92	26.71	A	A	A	A	A	H	H	H	H	H	H	H	H	H	H	H	A	A	A	A	A	A	A	A	A	A	A	A	A	A	A	A	A	A	A	A	H	A
226/4_f3	13.9	33.5	38.3	43.5	45.5	44	48.1	3.29	12.4	17.42	20.6	H	H	H	H	H	A	A	A	A	A	A	H	H	A	A	A	A	A	A	A	A	A	A	A	A	A	A	H	H	H	H	H	A	A	A	A	A	A
226/4_f4	14.5	33.9	42.2	52.4	48.8	50	51.1	3.455	11.83	19.16	23.27	A	A	A	A	A	H	H	H	H	H	H	H	H	H	A	A	A	A	H	H	H	H	A	H	H	H	H	H	H	H	H	H	H	H	H	A	A	-
226/4_f5	14.4	36.1	42.6	43.1	42.6	43.9	44.2	3.63	14.64	20.81	20.34	H	H	H	H	H	H	H	H	H	H	A	A	A	A	A	A	A	A	A	A	H	H	H	H	H	H	H	H	H	H	H	H	A	A	A	H	H	H
225/4_f1	15.2	34.2	43.7	49.8	53.2	52.2	52.5	3.375	10.6	18.54	23.38	H	H	H	H	H	A	A	A	A	A	H	A	A	A	A	A	A	A	A	A	A	A	A	H	H	H	H	A	A	A	A	A	H	H	H	A	A	H
225/4_f2	15	31.3	38.2	40	42.8	42.2	42	3.23	9.46	16.87	18.62	H	H	H	H	H	H	H	H	H	H	H	A	A	H	H	H	A	A	A	A	A	H	H	A	A	A	A	A	A	A	H	H	A	A	A	A	A	H
225/4_f3	14.9	32.3	42.7	49	52.2	54.1	55.5	3.23	9.16	18.71	23.49	A	A	A	A	A	H	H	H	H	A	A	A	A	A	A	A	H	H	H	H	H	H	H	A	A	A	A	A	A	A	A	A	H	H	H	H	H	H
225/4_f4	13.7	33.1	42	45.8	50.9	49.6	52.3	2.81	8.22	16.08	18.87	A	A	H	H	H	A	A	A	A	A	A	A	A	A	A	A	A	A	A	A	A	A	A	H	H	H	H	A	A	A	A	H	H	H	H	H	A	H
211/3_f3_[m3]	8.2	27.3	37.8	46.8	48.1	51.5	51.7	1.39	7.95	14.84	22.08	A	A	A	A	A	H	H	H	H	H	H	H	H	A	A	A	H	H	H	H	A	A	A	H	H	H	H	H	H	H	H	H	A	A	A	A	H	A
283_f3_[m3]	11	28.8	30.5		37.4	36.9		2.15	8.52	9.22	11.36	A	A	A	A	A	A	A	A	A	A	A	A	A	A	A	A	A	A	A	A	A	A	A	A	A	H	H	H	H	H	H	H	A	A	A	H	A	H
#unit is grams
[truncated: 67 more columns]
