# Supplementary material for: Comparative genomic analyses of multiple backcross mouse populations suggest SGCG as a novel potential obesity-modifier gene
Source: Hum Mol Genet. 2022 Jul 7;31(23):4019–33. doi: 10.1093/hmg/ddac150 (PMC9703946; doi:10.1093/hmg/ddac150)
Supplement: File_S3_ddac150 [file file_s3_ddac150.xlsx]

## Sheet: all SNPs in Non IBDs
Chr	Position	Gene	dbSNP	129P2_OlaHsd	Csq	C3H_HeJ	Csq	NZO_HlLtJ	Csq
14	56659443	Parp4	rs52465436	T	-	T	-	C	3_prime_utr_variant
14	56659496	Parp4	rs225521706	T	-	T	-	G	3_prime_utr_variant
14	56659534	Parp4	rs244697403	C	-	C	-	T	3_prime_utr_variant
14	56660017	Parp4	rs47015657	C	-	C	-	T	downstream_gene_variant
14	56660512	Parp4	rs46449851	A	-	A	-	G	downstream_gene_variant
14	56660992	Parp4	rs45854462	G	-	G	-	T	downstream_gene_variant
14	56661740	Parp4	rs578736855	C	-	C	-	T	downstream_gene_variant
14	56661743	Parp4	rs581918600	T	-	T	-	C	downstream_gene_variant
14	56662472	Parp4	rs226910677	G	-	G	-	A	downstream_gene_variant
14	56664157	Mphosph8	rs47145747	G	-	G	-	A*	upstream_gene_variant downstream_gene_variant
14	56664415	Mphosph8	rs579896526	T	-	T	-	A*	upstream_gene_variant downstream_gene_variant
14	56664418	Mphosph8	rs583022305	T	-	T	-	A*	upstream_gene_variant downstream_gene_variant
14	56664423	Mphosph8	rs586724129	T	-	T	-	C*	upstream_gene_variant downstream_gene_variant
14	56665696	Mphosph8	rs50501685	C	-	C	-	T	upstream_gene_variant
14	56665920	Mphosph8	rs51372827	C	-	C	-	T	upstream_gene_variant
14	56666094	Mphosph8	rs585068655	T	-	T	-	A	upstream_gene_variant
14	56666196	Mphosph8	rs49910757	T	-	T	-	C	upstream_gene_variant
14	56666289	Mphosph8	rs48478045	T	-	T	-	C	upstream_gene_variant
14	56666334	Mphosph8	rs49514736	T	-	T	-	C	upstream_gene_variant
14	56666655	Mphosph8	rs260141799	G	-	G	-	A	upstream_gene_variant
14	56666731	Mphosph8	rs48322760	C	-	C	-	T	upstream_gene_variant
14	56666807	Mphosph8	rs49496398	G	-	G	-	A	upstream_gene_variant
14	56666858	Mphosph8	rs47627526	C	-	C	-	G	upstream_gene_variant
14	56667198	Mphosph8	rs50673809	G	-	G	-	A	upstream_gene_variant
14	56667305	Mphosph8	rs49741410	T	-	T	-	A	upstream_gene_variant
14	56667559	Mphosph8	rs51003240	C	-	C	-	A	upstream_gene_variant
14	56667839	Mphosph8	rs50410681	C	-	C	-	T	upstream_gene_variant
14	56667867	Mphosph8	rs45698109	G	-	G	-	A	upstream_gene_variant
14	56667981	Mphosph8	rs50868751	T	-	T	-	C	upstream_gene_variant
14	56668189	Mphosph8	rs48860065	C	-	C	-	T	upstream_gene_variant
14	56668217	Mphosph8	rs49403423	C	-	C	-	T	upstream_gene_variant
14	56668390	Mphosph8	rs48389014	T	-	T	-	G*	synonymous_variant upstream_gene_variant
14	56668683	Mphosph8	rs46895602	G	-	G	-	A	upstream_gene_variant
14	56668890	Mphosph8	rs47554736	A	-	A	-	T	upstream_gene_variant
14	56669123	Mphosph8	rs258254739	A	-	A	-	T	upstream_gene_variant
14	56670119	Mphosph8	rs50547614	C	-	C	-	A	upstream_gene_variant
14	56670211	Mphosph8	rs51023444	A	-	A	-	T	upstream_gene_variant
14	56670513	Mphosph8	rs45892250	C	-	C	-	A	upstream_gene_variant
14	56671163	Mphosph8	rs245415233	G	-	G	-	C	upstream_gene_variant
14	56671324	Mphosph8	rs584773395	G	-	G	-	A	upstream_gene_variant
14	56671329	Mphosph8	rs578356452	G	-	G	-	T	upstream_gene_variant
14	56671332	Mphosph8	rs581880041	G	-	G	-	T	upstream_gene_variant
14	56671335	Mphosph8	rs586234316	G	-	G	-	T	upstream_gene_variant
14	56671462	Mphosph8	rs50530891	A	-	A	-	T	upstream_gene_variant
14	56671722	Mphosph8	rs49693396	C	-	C	-	G	upstream_gene_variant
14	56671755	Mphosph8	rs48003478	C	-	C	-	T	upstream_gene_variant
14	56671884	Mphosph8	rs257511576	A	-	A	-	C	upstream_gene_variant
14	56671952	Mphosph8	rs265901634	T	-	T	-	C	upstream_gene_variant
14	56674476	Mphosph8	rs51133706	A	-	A	-	T*	missense_variant downstream_gene_variant
14	56674915	Mphosph8	rs50580486	C	-	C	-	A	downstream_gene_variant
14	56674978	Mphosph8	rs228931292	A	-	A	-	T	downstream_gene_variant
14	56675769	Mphosph8	rs228499803	C	-	C	-	T	downstream_gene_variant
14	56676018	Mphosph8	rs213636232	T	-	T	-	C	downstream_gene_variant
14	56676046	Mphosph8	rs47247938	T	-	T	-	C	downstream_gene_variant
14	56676155	Mphosph8	-	G	-	G	-	T	downstream_gene_variant
14	56677064	Mphosph8	rs223840357	A	-	A	-	G	downstream_gene_variant
14	56677396	Mphosph8	rs234410291	T	-	T	-	G	downstream_gene_variant
14	56677532	Mphosph8	rs51950073	A	-	A	-	G	downstream_gene_variant
14	56677545	Mphosph8	rs50806456	G	-	G	-	A	downstream_gene_variant
14	56677832	Mphosph8	rs45706655	G	-	G	-	A	downstream_gene_variant
14	56677932	Mphosph8	rs47563805	G	-	G	-	A	downstream_gene_variant
14	56678065	Mphosph8	rs46563194	T	-	T	-	C	downstream_gene_variant
14	56683527	Mphosph8	rs220222253	A	-	A	-	G	upstream_gene_variant
14	56683729	Mphosph8	rs244826224	C	-	C	-	G	upstream_gene_variant
14	56684056	Mphosph8	rs248238915	A	-	A	-	C	upstream_gene_variant
14	56684228	Mphosph8	rs236132966	A	-	A	-	G	upstream_gene_variant
14	56684344	Mphosph8	rs257844546	C	-	C	-	T	upstream_gene_variant
14	56684487	Mphosph8	rs48959683	C	-	C	-	A	upstream_gene_variant
14	56685300	Mphosph8	rs252573264	G	-	G	-	T	upstream_gene_variant
14	56685666	Mphosph8	rs259642295	A	-	A	-	T	upstream_gene_variant
14	56687152	Mphosph8	rs211979307	A	-	A	-	C	upstream_gene_variant
14	56688915	Mphosph8	rs51306733	G	-	G	-	A	upstream_gene_variant
14	56689407	Mphosph8	rs48050107	G	-	G	-	A	upstream_gene_variant
14	56689951	Mphosph8	rs49635042	G	-	G	-	A	upstream_gene_variant
14	56691952	Mphosph8	rs48396230	T	-	T	-	C*	upstream_gene_variant downstream_gene_variant
14	56692486	Mphosph8	rs584605259	C	-	C	-	T*	upstream_gene_variant downstream_gene_variant
14	56692999	Mphosph8	rs217320618	C	-	C	-	A*	upstream_gene_variant downstream_gene_variant
14	56693046	Mphosph8	rs256529057	T	-	T	-	C*	upstream_gene_variant downstream_gene_variant
14	56693147	Mphosph8	rs47543254	G	-	G	-	T*	upstream_gene_variant downstream_gene_variant
14	56693401	Mphosph8	rs51054772	A	-	A	-	G*	upstream_gene_variant downstream_gene_variant
14	56693624	Gm16973	rs50956263	A	-	A	-	G	downstream_gene_variant
14	56693686	Gm16973	rs236981148	A	-	A	-	T	downstream_gene_variant
14	56695558	Gm16973	rs48198217	G	-	G	-	C	downstream_gene_variant
14	56696494	Gm16973	rs49709173	A	-	A	-	C	downstream_gene_variant
14	56696724	Mphosph8	rs218956756	G	-	G	-	A*	synonymous_variant downstream_gene_variant
14	56699110	Mphosph8	rs49526180	G	-	G	-	A	downstream_gene_variant
14	56699252	Mphosph8	rs51267895	G	-	G	-	C	downstream_gene_variant
14	56699526	Gm16973	rs30316487	T	-	T	-	C*	upstream_gene_variant downstream_gene_variant
14	56699713	Gm16973	rs50804860	T	-	T	-	C*	upstream_gene_variant downstream_gene_variant
14	56699930	Gm16973	rs52036727	C	-	C	-	T*	upstream_gene_variant downstream_gene_variant
14	56700884	Gm16973	rs6188775	A	-	A	-	C*	upstream_gene_variant downstream_gene_variant
14	56702174	Gm16973	rs238636589	G	-	G	-	A*	upstream_gene_variant downstream_gene_variant
14	56702343	Gm16973	rs46920493	G	-	G	-	A*	upstream_gene_variant downstream_gene_variant
14	56702611	Gm16973	rs263300227	A	-	A	-	G	upstream_gene_variant
14	56702778	Gm16973	rs46774983	C	-	C	-	G	upstream_gene_variant
14	56702875	Gm16973	rs578761946	C	-	C	-	T	upstream_gene_variant
14	56703408	Gm16973	rs229897861	A	-	A	-	G	upstream_gene_variant
14	56703984	Gm16973	rs48232731	T	-	T	-	C	upstream_gene_variant
14	56704213	Gm16973	rs50835069	T	-	T	-	A	upstream_gene_variant
14	56704317	Gm16973	rs51256404	A	-	A	-	C	upstream_gene_variant
14	56705453	Gm16973	rs46397875	C	-	C	-	T	upstream_gene_variant
14	56706165	Gm16973	rs49498506	A	-	A	-	C	upstream_gene_variant
14	56717565	Pspc1	rs47481403	T	-	T	-	C	downstream_gene_variant
14	56717812	Pspc1	rs47695154	A	-	A	-	G	downstream_gene_variant
14	56718533	Pspc1	rs52517444	T	-	T	-	C	downstream_gene_variant
14	56719734	Pspc1	rs49616978	T	-	T	-	C	downstream_gene_variant
14	56720852	Pspc1	rs50407345	A	-	A	-	G	downstream_gene_variant
14	56721124	Pspc1	rs50368198	T	-	T	-	C	downstream_gene_variant
14	56721704	Pspc1	rs49462890	A	-	A	-	G	downstream_gene_variant
14	56722021	Pspc1	rs51558201	G	-	G	-	C	downstream_gene_variant
14	56722712	Pspc1	rs51161750	A	-	A	-	G*	3_prime_utr_variant downstream_gene_variant
14	56723518	Pspc1	rs51276015	C	-	C	-	T	downstream_gene_variant
14	56729065	C030013D06Rik	rs49278416	T	-	T	-	A	downstream_gene_variant
14	56735373	C030013D06Rik	rs254974704	G	-	G	-	A	upstream_gene_variant
14	56735376	C030013D06Rik	rs223893823	C	-	C	-	T	upstream_gene_variant
14	56735423	C030013D06Rik	rs238481756	A	-	A	-	G	upstream_gene_variant
14	56736722	C030013D06Rik	rs581032728	G	-	G	-	A	upstream_gene_variant
14	56737174	C030013D06Rik	rs243457459	T	-	T	-	A	upstream_gene_variant
14	56743707	Pspc1	rs230544351	T	-	T	-	C	downstream_gene_variant
14	56744153	Pspc1	rs219201469	T	-	T	-	G	downstream_gene_variant
14	56744665	Pspc1	rs48270442	T	-	T	-	G	downstream_gene_variant
14	56745106	Pspc1	rs46721918	G	-	G	-	A	downstream_gene_variant
14	56745552	Pspc1	rs48814297	T	-	T	-	A	downstream_gene_variant
14	56745703	Pspc1	rs219341302	A	-	A	-	G	downstream_gene_variant
14	56745705	Pspc1	rs239497811	T	-	T	-	G	downstream_gene_variant
14	56746589	Pspc1	rs48270107	A	-	A	-	G	downstream_gene_variant
14	56746608	Pspc1	rs49605551	T	-	T	-	G	downstream_gene_variant
14	56747369	Pspc1	rs232383528	T	-	T	-	C	downstream_gene_variant
14	56748538	Pspc1	rs248530088	A	-	A	-	G	downstream_gene_variant
14	56748556	Pspc1	rs46463457	T	-	T	-	A	downstream_gene_variant
14	56748612	Pspc1	rs48673928	C	-	C	-	T	downstream_gene_variant
14	56748719	Pspc1	rs52555375	G	-	G	-	A	downstream_gene_variant
14	56751484	Pspc1	rs230236822	T	-	T	-	A	nmd_transcript_variant
14	56752114	Pspc1	rs264836449	G	-	G	-	T	nmd_transcript_variant
14	56752159	Pspc1	rs225704301	G	-	G	-	A	nmd_transcript_variant
14	56754411	Pspc1	rs251143272	G	-	G	-	C	nmd_transcript_variant
14	56754631	Pspc1	rs250136845	G	-	G	-	A	nmd_transcript_variant
14	56756970	Pspc1	rs232300722	C	-	C	-	T	nmd_transcript_variant
14	56759981	Pspc1	rs49920760	A	-	A	-	G	nmd_transcript_variant
14	56761143	Pspc1	rs50583528	A	-	A	-	C	nmd_transcript_variant
14	56761745	Pspc1	rs234335479	A	-	A	-	G	nmd_transcript_variant
14	56762886	Pspc1	rs46392485	T	-	T	-	C*	nmd_transcript_variant upstream_gene_variant
14	56763453	Pspc1	rs247680060	T	-	T	-	C*	nmd_transcript_variant upstream_gene_variant
14	56764301	Pspc1	rs231175953	T	-	T	-	C*	nmd_transcript_variant upstream_gene_variant
14	56764842	Pspc1	rs30891914	G	-	G	-	C*	nmd_transcript_variant upstream_gene_variant
14	56766138	Pspc1	rs227388509	T	-	T	-	C*	nmd_transcript_variant upstream_gene_variant
14	56768548	Pspc1	rs215999420	A	-	A	-	G	nmd_transcript_variant
14	56768900	Pspc1	rs51318828	T	-	T	-	C	nmd_transcript_variant
14	56770473	Pspc1	rs251624979	A	-	A	-	C	nmd_transcript_variant
14	56770757	Pspc1	rs235604501	G	-	G	-	A	nmd_transcript_variant
14	56770903	Pspc1	rs51557496	A	-	A	-	G	nmd_transcript_variant
14	56771611	Pspc1	rs240827031	A	-	A	-	T	nmd_transcript_variant
14	56772338	Pspc1	rs236203259	G	-	G	-	A	nmd_transcript_variant
14	56773089	Pspc1	rs264762420	G	-	G	-	T	nmd_transcript_variant
14	56773567	Pspc1	rs30228636	A	-	A	-	G	nmd_transcript_variant
14	56774420	Pspc1	rs221592091	C	-	C	-	T	nmd_transcript_variant
14	56775363	Pspc1	rs234757397	C	-	C	-	T	nmd_transcript_variant
14	56776411	Pspc1	rs238837453	A	-	A	-	T	nmd_transcript_variant
14	56777417	Pspc1	rs264987630	A	-	A	-	G	nmd_transcript_variant
14	56777685	Pspc1	rs252194056	G	-	G	-	A	nmd_transcript_variant
14	56778780	Pspc1	rs585130710	T	-	T	-	C	upstream_gene_variant
14	56779592	Pspc1	rs215463756	C	-	C	-	G	upstream_gene_variant
14	56779643	Pspc1	rs232685985	T	-	T	-	C	upstream_gene_variant
14	56779698	Pspc1	rs255736206	A	-	A	-	G	upstream_gene_variant
14	56780004	Pspc1	rs243583002	C	-	C	-	T	upstream_gene_variant
14	56780750	Pspc1	rs240835724	G	-	G	-	A	upstream_gene_variant
14	56781479	Pspc1	rs241289685	C	-	C	-	T	upstream_gene_variant
14	56782191	Pspc1	rs48553609	G	-	G	-	C	upstream_gene_variant
14	61134441	Sacs	rs31167741	G	upstream_gene_variant	G	upstream_gene_variant	A	-
14	61168078	Sacs	rs30996530	C	upstream_gene_variant	C	upstream_gene_variant	T	-
14	61168240	Sacs	rs30870787	C	upstream_gene_variant	C	upstream_gene_variant	T	-
14	61169884	Sacs	rs52576848	T	upstream_gene_variant	T	upstream_gene_variant	C	-
14	61173404	Sacs	rs31485808	G	missense_variant	G	missense_variant	A	-
14	61183814	Sacs	rs31328010	C	upstream_gene_variant	C	upstream_gene_variant	T	-
14	61185773	Sacs	rs36778222	G	upstream_gene_variant	G	upstream_gene_variant	A	-
14	61186139	Sacs	rs30686428	C	upstream_gene_variant	C	upstream_gene_variant	A	-
14	61186216	Sacs	rs30862498	G	upstream_gene_variant	G	upstream_gene_variant	C	-
14	61186277	Sacs	rs30707016	G	upstream_gene_variant	G	upstream_gene_variant	T	-
14	61186286	Sacs	rs30191958	G	upstream_gene_variant	G	upstream_gene_variant	A	-
14	61186684	Sacs	rs108291007	C	upstream_gene_variant	C	upstream_gene_variant	G	-
14	61186835	Sacs	rs45662555	G	upstream_gene_variant	G	upstream_gene_variant	A	-
14	61186864	Sacs	rs46879269	A	upstream_gene_variant	A	upstream_gene_variant	C	-
14	61186896	Sacs	rs36958427	G	upstream_gene_variant	G	upstream_gene_variant	T	-
14	61186915	Sacs	rs47367368	G	upstream_gene_variant	G	upstream_gene_variant	A	-
14	61186993	Sacs	rs36401687	T	upstream_gene_variant	T	upstream_gene_variant	C	-
14	61187065	Sacs	rs49510191	A	upstream_gene_variant	A	upstream_gene_variant	T	-
14	61187151	Sacs	rs46085335	A	upstream_gene_variant	A	upstream_gene_variant	G	-
14	61187406	Sacs	rs36437273	A	upstream_gene_variant	A	upstream_gene_variant	T	-
14	61187656	Sacs	rs46618090	G	upstream_gene_variant	G	upstream_gene_variant	A	-
14	61187664	Sacs	rs50246876	T	upstream_gene_variant	T	upstream_gene_variant	G	-
14	61187952	Sacs	rs50328318	A	upstream_gene_variant	A	upstream_gene_variant	C	-
14	61188064	Sacs	rs36738600	A	upstream_gene_variant	A	upstream_gene_variant	T	-
14	61188464	Sacs	rs30533814	G	upstream_gene_variant	G	upstream_gene_variant	A	-
14	61188721	Sacs	rs50889208	G	upstream_gene_variant	G	upstream_gene_variant	A	-
14	61188735	Sacs	rs51672897	G	upstream_gene_variant	G	upstream_gene_variant	A	-
14	61188797	Sacs	rs46809585	T	upstream_gene_variant	T	upstream_gene_variant	C	-
14	61191174	Sacs	rs50696004	A	synonymous_variant	A	synonymous_variant	T	-
14	61191245	Sacs	rs50964652	C	missense_variant	C	missense_variant	T	-
14	61191513	Sacs	rs3710549	T	synonymous_variant	T	synonymous_variant	C	-
14	61192371	Sacs	rs36317020	G	synonymous_variant	G	synonymous_variant	A	-
14	61193603	Sacs	rs30143046	C	3_prime_utr_variant	C	3_prime_utr_variant	T	-
14	61193612	Sacs	rs30472404	A	3_prime_utr_variant	A	3_prime_utr_variant	G	-
14	61193650	Sacs	rs36756015	C	3_prime_utr_variant	C	3_prime_utr_variant	G	-
14	61193817	Sacs	rs30740887	T	3_prime_utr_variant	T	3_prime_utr_variant	G	-
14	61193856	Sacs	rs46853759	T	3_prime_utr_variant	T	3_prime_utr_variant	C	-
14	61193863	Sacs	rs48962516	G	3_prime_utr_variant	G	3_prime_utr_variant	A	-
14	61193875	Sacs	rs48927060	A	3_prime_utr_variant	A	3_prime_utr_variant	G	-
14	61193936	Sacs	rs36709241	T	3_prime_utr_variant	T	3_prime_utr_variant	A	-
14	61194096	Sacs	rs36262642	A	3_prime_utr_variant	A	3_prime_utr_variant	T	-
14	61194135	Sacs	rs36516356	G	3_prime_utr_variant	G	3_prime_utr_variant	A	-
14	61194279	Sacs	rs48878131	A	3_prime_utr_variant	A	3_prime_utr_variant	G	-
14	61194340	Sacs	rs49655560	A	3_prime_utr_variant	A	3_prime_utr_variant	G	-
14	61194398	Sacs	rs31490830	T	3_prime_utr_variant	T	3_prime_utr_variant	G	-
14	61194428	Sacs	rs30621777	C	3_prime_utr_variant	C	3_prime_utr_variant	A	-
14	61194431	Sacs	rs30669735	G	3_prime_utr_variant	G	3_prime_utr_variant	A	-
14	61194472	Sacs	rs30194577	A	3_prime_utr_variant	A	3_prime_utr_variant	G	-
14	61194599	Sacs	rs30210906	T	3_prime_utr_variant	T	3_prime_utr_variant	C	-
14	61194992	Sacs	rs30547622	C	3_prime_utr_variant	C	3_prime_utr_variant	A	-
14	61195127	Sacs	rs31047800	C	3_prime_utr_variant	C	3_prime_utr_variant	T	-
14	61195143	Sacs	rs30253129	A	3_prime_utr_variant	A	3_prime_utr_variant	T	-
14	61195244	Sacs	rs30287746	T	3_prime_utr_variant	T	3_prime_utr_variant	C	-
14	61195245	Sacs	rs30356134	G	3_prime_utr_variant	G	3_prime_utr_variant	A	-
14	61195366	Sacs	rs31292159	G	3_prime_utr_variant	G	3_prime_utr_variant	A	-
14	61195616	Sacs	rs45929417	T	3_prime_utr_variant	T	3_prime_utr_variant	A	-
14	61195778	Sacs	rs30334556	T	downstream_gene_variant	T	downstream_gene_variant	C	-
14	61195863	Sacs	rs30601067	C	downstream_gene_variant	C	downstream_gene_variant	A	-
14	61195919	Sacs	rs31460096	A	downstream_gene_variant	A	downstream_gene_variant	G	-
14	61196062	Sacs	rs30188244	T	downstream_gene_variant	T	downstream_gene_variant	C	-
14	61196068	Sacs	rs30993698	T	downstream_gene_variant	T	downstream_gene_variant	C	-
14	61196087	Sacs	rs30124535	C	downstream_gene_variant	C	downstream_gene_variant	T	-
14	61196158	Sacs	rs30151319	G	downstream_gene_variant	G	downstream_gene_variant	C	-
14	61196305	Sacs	rs49004486	T	downstream_gene_variant	T	downstream_gene_variant	A	-
14	61196321	Sacs	rs46150078	T	downstream_gene_variant	T	downstream_gene_variant	G	-
14	61196370	Sacs	rs31135222	T	downstream_gene_variant	T	downstream_gene_variant	G	-
14	61196379	Sacs	rs31202489	A	downstream_gene_variant	A	downstream_gene_variant	G	-
14	61196449	Sacs	rs31239993	G	downstream_gene_variant	G	downstream_gene_variant	T	-
14	61196644	Sacs	rs3687710	T	downstream_gene_variant	T	downstream_gene_variant	G	-
14	61196810	Sacs	rs3702800	T	downstream_gene_variant	T	downstream_gene_variant	A	-
14	61196955	Sacs	rs3703456	C	downstream_gene_variant	C	downstream_gene_variant	A	-
14	61196978	Sacs	rs3703496	T	downstream_gene_variant	T	downstream_gene_variant	C	-
14	61197016	Sacs	rs3704038	T	downstream_gene_variant	T	downstream_gene_variant	C	-
14	61197094	Sacs	rs30852047	C	downstream_gene_variant	C	downstream_gene_variant	T	-
14	61197502	Sacs	rs31094568	T	downstream_gene_variant	T	downstream_gene_variant	C	-
14	61197583	Sacs	rs30826179	G	downstream_gene_variant	G	downstream_gene_variant	A	-
14	61197858	Sacs	rs6409792	C	downstream_gene_variant	C	downstream_gene_variant	G	-
14	61197877	Sacs	rs30890575	C	downstream_gene_variant	C	downstream_gene_variant	T	-
14	61197909	Sacs	rs30706167	A	downstream_gene_variant	A	downstream_gene_variant	G	-
14	61198014	Sacs	rs30292426	C	downstream_gene_variant	C	downstream_gene_variant	T	-
14	61198025	Sacs	rs6410848	G	downstream_gene_variant	G	downstream_gene_variant	A	-
14	61198083	Sacs	rs6411359	G	downstream_gene_variant	G	downstream_gene_variant	A	-
14	61198104	Sacs	rs6411395	T	downstream_gene_variant	T	downstream_gene_variant	G	-
14	61198550	Sacs	rs30412066	G	downstream_gene_variant	G	downstream_gene_variant	A	-
14	61199057	Sacs	rs37525396	G*	3_prime_utr_variant downstream_gene_variant	G*	3_prime_utr_variant downstream_gene_variant	A	-
14	61199384	Sacs	rs51061292	C*	3_prime_utr_variant downstream_gene_variant	C*	3_prime_utr_variant downstream_gene_variant	T	-
14	61199401	Sacs	rs37331688	G*	3_prime_utr_variant downstream_gene_variant	G*	3_prime_utr_variant downstream_gene_variant	A	-
14	61199448	Sacs	rs37016844	G*	3_prime_utr_variant downstream_gene_variant	G*	3_prime_utr_variant downstream_gene_variant	T	-
14	61199461	Sacs	rs36550951	G*	3_prime_utr_variant downstream_gene_variant	G*	3_prime_utr_variant downstream_gene_variant	A	-
14	61199513	Sacs	rs38221060	T*	3_prime_utr_variant downstream_gene_variant	T*	3_prime_utr_variant downstream_gene_variant	A	-
14	61199529	Sacs	rs47462701	C*	3_prime_utr_variant downstream_gene_variant	C*	3_prime_utr_variant downstream_gene_variant	T	-
14	61199686	Sacs	rs47185384	G	downstream_gene_variant	G	downstream_gene_variant	C	-
14	61200803	Sacs	rs51787888	A	downstream_gene_variant	A	downstream_gene_variant	C	-
14	61200851	Sacs	rs6202266	T	downstream_gene_variant	T	downstream_gene_variant	C	-
14	61201323	Sacs	rs36629824	G	downstream_gene_variant	G	downstream_gene_variant	A	-
14	61201422	Sacs	rs31509692	T	downstream_gene_variant	T	downstream_gene_variant	A	-
14	61202030	Sacs	rs31015848	A	downstream_gene_variant	A	downstream_gene_variant	G	-
14	61202186	Sacs	rs30960142	T	downstream_gene_variant	T	downstream_gene_variant	C	-
14	61209177	Sacs	rs6243331	C*	synonymous_variant downstream_gene_variant	C*	synonymous_variant downstream_gene_variant	T	-
14	61213013	Sacs	rs30828567	A	synonymous_variant	A	synonymous_variant	G	-
14	61240423	Sacs	rs30500709	G	synonymous_variant	G	synonymous_variant	A	-
14	61240491	Sacs	rs50181906	A	3_prime_utr_variant	A	3_prime_utr_variant	T	-
14	61240545	Sacs	rs37885370	C	3_prime_utr_variant	C	3_prime_utr_variant	T	-
14	61240574	Sacs	rs50211927	T	3_prime_utr_variant	T	3_prime_utr_variant	G	-
14	61240642	Sacs	rs46049801	A	3_prime_utr_variant	A	3_prime_utr_variant	G	-
14	61240646	Sacs	rs47711404	A	3_prime_utr_variant	A	3_prime_utr_variant	G	-
14	61240692	Sacs	rs49378635	T	3_prime_utr_variant	T	3_prime_utr_variant	C	-
14	61240711	Sacs	rs52482061	G	downstream_gene_variant	G	downstream_gene_variant	C	-
14	61240736	Sacs	rs36975501	T	downstream_gene_variant	T	downstream_gene_variant	A	-
14	61240822	Sacs	rs37693489	C	downstream_gene_variant	C	downstream_gene_variant	T	-
14	61241106	Sacs	rs49062314	T	downstream_gene_variant	T	downstream_gene_variant	C	-
14	61241109	Sacs	rs51522033	A	downstream_gene_variant	A	downstream_gene_variant	G	-
14	61241117	Sacs	rs30557031	G	downstream_gene_variant	G	downstream_gene_variant	A	-
14	61241118	Sacs	rs46224406	T	downstream_gene_variant	T	downstream_gene_variant	C	-
14	61241156	Sacs	rs46892934	G	downstream_gene_variant	G	downstream_gene_variant	A	-
14	61241178	Sacs	rs30950128	G	downstream_gene_variant	G	downstream_gene_variant	A	-
14	61241183	Sacs	rs47699110	T	downstream_gene_variant	T	downstream_gene_variant	A	-
14	61241277	Sacs	rs49684894	C	downstream_gene_variant	C	downstream_gene_variant	T	-
14	61241322	Sacs	rs50560752	T	downstream_gene_variant	T	downstream_gene_variant	A	-
14	61241342	Sacs	rs50181977	A	downstream_gene_variant	A	downstream_gene_variant	G	-
14	61241349	Sacs	rs51999625	A	downstream_gene_variant	A	downstream_gene_variant	G	-
14	61241428	Sacs	rs37278809	A	downstream_gene_variant	A	downstream_gene_variant	G	-
14	61241435	Sacs	rs47401040	A	downstream_gene_variant	A	downstream_gene_variant	G	-
14	61241759	Sacs	rs46469463	A	downstream_gene_variant	A	downstream_gene_variant	C	-
14	61241792	Sacs	rs51767234	T	downstream_gene_variant	T	downstream_gene_variant	C	-
14	61241806	Sacs	rs46059579	C	downstream_gene_variant	C	downstream_gene_variant	T	-
14	61241825	Sacs	rs48636174	A	downstream_gene_variant	A	downstream_gene_variant	G	-
14	61241858	Sacs	rs50235526	A	downstream_gene_variant	A	downstream_gene_variant	C	-
14	61241892	Sacs	rs47795194	G	downstream_gene_variant	G	downstream_gene_variant	A	-
14	61241938	Sacs	rs46041357	G	downstream_gene_variant	G	downstream_gene_variant	A	-
14	61242026	Sacs	rs48121118	C	downstream_gene_variant	C	downstream_gene_variant	T	-
14	61242095	Sacs	rs49681367	T	downstream_gene_variant	T	downstream_gene_variant	A	-
14	61242135	Sacs	rs46459572	T	downstream_gene_variant	T	downstream_gene_variant	C	-
14	61242145	Sacs	rs47406827	A	downstream_gene_variant	A	downstream_gene_variant	G	-
14	61242189	Sacs	rs48833525	A	downstream_gene_variant	A	downstream_gene_variant	G	-
14	61242267	Sacs	rs50935702	T	downstream_gene_variant	T	downstream_gene_variant	C	-
14	61242334	Sacs	rs30830201	G	downstream_gene_variant	G	downstream_gene_variant	C	-
14	61242430	Sacs	rs45902221	C	downstream_gene_variant	C	downstream_gene_variant	A	-
14	61242455	Sacs	rs51130962	C	downstream_gene_variant	C	downstream_gene_variant	T	-
14	61242464	Sacs	rs47267588	G	downstream_gene_variant	G	downstream_gene_variant	A	-
14	61242481	Sacs	rs47767209	C	downstream_gene_variant	C	downstream_gene_variant	T	-
14	61242485	Sacs	rs223701102	T	downstream_gene_variant	T	downstream_gene_variant	G	-
14	61242487	Sacs	rs242894015	A	downstream_gene_variant	A	downstream_gene_variant	G	-
14	61242488	Sacs	rs37160767	G	downstream_gene_variant	G	downstream_gene_variant	T	-
14	61242549	Sacs	rs51431612	C	downstream_gene_variant	C	downstream_gene_variant	T	-
14	61242613	Sacs	rs50557350	A	downstream_gene_variant	A	downstream_gene_variant	G	-
14	61242617	Sacs	rs47246085	G	downstream_gene_variant	G	downstream_gene_variant	T	-
14	61242747	Sacs	rs50680440	A	downstream_gene_variant	A	downstream_gene_variant	C	-
14	61242748	Sacs	rs49758771	G	downstream_gene_variant	G	downstream_gene_variant	T	-
14	61242756	Sacs	rs48085844	A	downstream_gene_variant	A	downstream_gene_variant	C	-
14	61242757	Sacs	rs48357191	C	downstream_gene_variant	C	downstream_gene_variant	T	-
14	61242777	Sacs	rs262966292	G	downstream_gene_variant	G	downstream_gene_variant	A	-
14	61242779	Sacs	rs225046207	G	downstream_gene_variant	G	downstream_gene_variant	T	-
14	61242781	Sacs	rs237987419	C	downstream_gene_variant	C	downstream_gene_variant	T	-
14	61242796	Sacs	rs49509953	G	downstream_gene_variant	G	downstream_gene_variant	A	-
14	61242822	Sacs	rs50547393	G	downstream_gene_variant	G	downstream_gene_variant	A	-
14	61242833	Sacs	rs47000220	C	downstream_gene_variant	C	downstream_gene_variant	T	-
14	61242839	Sacs	rs49142303	A	downstream_gene_variant	A	downstream_gene_variant	G	-
14	61242846	Sacs	rs48684297	C	downstream_gene_variant	C	downstream_gene_variant	T	-
14	61242930	Sacs	rs51818188	T	downstream_gene_variant	T	downstream_gene_variant	C	-
14	61242953	Sacs	rs46370751	A	downstream_gene_variant	A	downstream_gene_variant	G	-
14	61242976	Sacs	rs49562711	T	downstream_gene_variant	T	downstream_gene_variant	C	-
14	61243005	Sacs	rs30450583	G	downstream_gene_variant	G	downstream_gene_variant	T	-
14	61243047	Sacs	rs108069905	T	downstream_gene_variant	T	downstream_gene_variant	C	-
14	61243109	Sacs	rs49947812	A	downstream_gene_variant	A	downstream_gene_variant	G	-
14	61243122	Sacs	rs50392106	G	downstream_gene_variant	G	downstream_gene_variant	A	-
14	61243354	Sacs	rs52302218	T	downstream_gene_variant	T	downstream_gene_variant	G	-
14	61243394	Sacs	rs49904783	A	downstream_gene_variant	A	downstream_gene_variant	G	-
14	61243404	Sacs	rs227034241	A	downstream_gene_variant	A	downstream_gene_variant	T	-
14	61243485	Sacs	rs48853266	C	downstream_gene_variant	C	downstream_gene_variant	T	-
14	61243501	Sacs	rs47971715	C	downstream_gene_variant	C	downstream_gene_variant	T	-
14	61243536	Sacs	rs253887542	G	downstream_gene_variant	G	downstream_gene_variant	A	-
14	61243545	Sacs	rs36920617	G	downstream_gene_variant	G	downstream_gene_variant	A	-
14	61243593	Sacs	rs51319884	C	downstream_gene_variant	C	downstream_gene_variant	T	-
14	61243608	Sacs	rs49498301	T	downstream_gene_variant	T	downstream_gene_variant	A	-
14	61243610	Sacs	rs48753826	C	downstream_gene_variant	C	downstream_gene_variant	T	-
14	61243619	Sacs	rs50428223	T	downstream_gene_variant	T	downstream_gene_variant	C	-
14	61243635	Sacs	rs48765085	C	downstream_gene_variant	C	downstream_gene_variant	T	-
14	61243677	Sacs	rs46838470	G	downstream_gene_variant	G	downstream_gene_variant	C	-
14	61243801	Sacs	rs50419651	C	downstream_gene_variant	C	downstream_gene_variant	A	-
14	61243805	Sacs	rs47384857	T	downstream_gene_variant	T	downstream_gene_variant	G	-
14	61243812	Sacs	rs36576020	G	downstream_gene_variant	G	downstream_gene_variant	A	-
14	61243837	Sacs	rs51484190	T	downstream_gene_variant	T	downstream_gene_variant	C	-
14	61243846	Sacs	rs47918292	T	downstream_gene_variant	T	downstream_gene_variant	C	-
14	61243860	Sacs	rs48335896	A	downstream_gene_variant	A	downstream_gene_variant	C	-
14	61243878	Sacs	rs580855033	A	downstream_gene_variant	A	downstream_gene_variant	C	-
14	61244274	Sacs	rs264397167	A	downstream_gene_variant	A	downstream_gene_variant	C	-
14	61244430	Sacs	rs216101042	A	downstream_gene_variant	A	downstream_gene_variant	G	-
14	61244515	Sacs	rs212184696	C	downstream_gene_variant	C	downstream_gene_variant	T	-
14	61244522	Sacs	rs235499948	G	downstream_gene_variant	G	downstream_gene_variant	A	-
14	61244665	Sacs	rs49458863	A	downstream_gene_variant	A	downstream_gene_variant	G	-
14	61244729	Sacs	rs220689820	C	downstream_gene_variant	C	downstream_gene_variant	T	-
14	61244743	Sacs	rs50995272	A	downstream_gene_variant	A	downstream_gene_variant	G	-
14	61244896	Sacs	rs50730629	T	downstream_gene_variant	T	downstream_gene_variant	C	-
14	61244969	Sacs	rs31356734	G	downstream_gene_variant	G	downstream_gene_variant	A	-
14	61245022	Sacs	rs47525690	A	downstream_gene_variant	A	downstream_gene_variant	G	-
14	61245036	Sacs	rs48088401	C	downstream_gene_variant	C	downstream_gene_variant	G	-
14	61245076	Sacs	rs46718531	G	downstream_gene_variant	G	downstream_gene_variant	A	-
14	61245239	Sacs	rs31297430	A	downstream_gene_variant	A	downstream_gene_variant	T	-
14	61245292	Sacs	rs50786627	T	downstream_gene_variant	T	downstream_gene_variant	G	-
14	61245449	Sacs	rs52098481	G	downstream_gene_variant	G	downstream_gene_variant	A	-
14	61245538	Sacs	rs38256104	G	downstream_gene_variant	G	downstream_gene_variant	A	-
14	61245567	Sacs	rs38219427	G	downstream_gene_variant	G	downstream_gene_variant	A	-
14	61245921	Sgcg	rs45649859	T	synonymous_variant	T	synonymous_variant	G	-
14	61245939	Sgcg	rs49528040	C	synonymous_variant	C	synonymous_variant	T	-
14	61257877	Sgcg	rs50388645	T	5_prime_utr_variant	T	5_prime_utr_variant	C	-
14	61257878	Sgcg	rs49304592	G	5_prime_utr_variant	G	5_prime_utr_variant	C	-
14	61257912	Sgcg	rs218897851	C	5_prime_utr_variant	C	5_prime_utr_variant	T	-
14	61257939	Sgcg	rs237521770	G	5_prime_utr_variant	G	5_prime_utr_variant	A	-
14	61257976	Sgcg	rs50791612	C	5_prime_utr_variant	C	5_prime_utr_variant	T	-
14	61258430	Sgcg	rs51708572	T*	5_prime_utr_variant upstream_gene_variant	T*	5_prime_utr_variant upstream_gene_variant	G	-
14	61258469	Sgcg	rs47927350	G*	5_prime_utr_variant upstream_gene_variant	G*	5_prime_utr_variant upstream_gene_variant	C	-
14	61258584	Sgcg	rs50685656	C	upstream_gene_variant	C	upstream_gene_variant	T	-
14	61258687	Sgcg	rs50703914	T	upstream_gene_variant	T	upstream_gene_variant	C	-
14	61258748	Sgcg	rs578975367	T	upstream_gene_variant	T	upstream_gene_variant	C	-
14	61258761	Sgcg	rs242109680	T	upstream_gene_variant	T	upstream_gene_variant	C	-
14	61258770	Sgcg	rs50039681	A	upstream_gene_variant	A	upstream_gene_variant	G	-
14	61258907	Sgcg	rs47557547	A	upstream_gene_variant	A	upstream_gene_variant	G	-
14	61258946	Sgcg	rs48991801	G	upstream_gene_variant	G	upstream_gene_variant	A	-
14	61259008	Sgcg	rs51001849	G	upstream_gene_variant	G	upstream_gene_variant	A	-
14	61259027	Sgcg	rs47811086	A	upstream_gene_variant	A	upstream_gene_variant	G	-
14	61259092	Sgcg	rs50350952	A	upstream_gene_variant	A	upstream_gene_variant	G	-
14	61259184	Sgcg	rs46886941	A	upstream_gene_variant	A	upstream_gene_variant	T	-
14	61259335	Sgcg	rs47626522	G	upstream_gene_variant	G	upstream_gene_variant	A	-
14	61260165	Sgcg	rs51875221	G	upstream_gene_variant	G	upstream_gene_variant	A	-
14	61260265	Sgcg	rs52588978	A	upstream_gene_variant	A	upstream_gene_variant	G	-
14	61260282	Sgcg	rs52233476	A	upstream_gene_variant	A	upstream_gene_variant	C	-
14	61260382	Sgcg	rs45741439	C	upstream_gene_variant	C	upstream_gene_variant	T	-
14	61260408	Sgcg	rs48275130	A	upstream_gene_variant	A	upstream_gene_variant	G	-
14	61260442	Sgcg	rs47106638	C	upstream_gene_variant	C	upstream_gene_variant	T	-
14	61260478	Sgcg	rs45823419	T	upstream_gene_variant	T	upstream_gene_variant	A	-
14	61260538	Sgcg	rs46817396	A	upstream_gene_variant	A	upstream_gene_variant	G	-
14	61260567	Sgcg	rs50955501	T	upstream_gene_variant	T	upstream_gene_variant	C	-
14	61260667	Sgcg	rs50220525	A	upstream_gene_variant	A	upstream_gene_variant	G	-
14	61263023	Sgcg	rs223675720	G	upstream_gene_variant	G	upstream_gene_variant	T	-
14	61263215	Sgcg	rs30806699	C	upstream_gene_variant	C	upstream_gene_variant	T	-
14	61263434	Sgcg	rs30580444	C	upstream_gene_variant	C	upstream_gene_variant	T	-
14	61288060	1700109G14Rik	rs39090889	T	downstream_gene_variant	T	downstream_gene_variant	C	-
14	61290417	1700109G14Rik	rs31151449	G	downstream_gene_variant	G	downstream_gene_variant	A	-
14	61290591	1700109G14Rik	rs30698681	G	downstream_gene_variant	G	downstream_gene_variant	A	-
14	61290656	1700109G14Rik	rs30736772	T	downstream_gene_variant	T	downstream_gene_variant	C	-
14	61291464	1700109G14Rik	rs30645256	G	downstream_gene_variant	G	downstream_gene_variant	A	-
14	61291661	1700109G14Rik	rs31235106	T	downstream_gene_variant	T	downstream_gene_variant	C	-
14	61291728	1700109G14Rik	rs30508956	C	downstream_gene_variant	C	downstream_gene_variant	T	-
14	61292279	1700109G14Rik	rs31521101	A	downstream_gene_variant	A	downstream_gene_variant	T	-
14	61292544	1700109G14Rik	rs31487255	A	downstream_gene_variant	A	downstream_gene_variant	G	-
14	61292573	1700109G14Rik	rs30637666	A	downstream_gene_variant	A	downstream_gene_variant	G	-
14	61292705	1700109G14Rik	rs30239951	T	downstream_gene_variant	T	downstream_gene_variant	C	-
14	61294139	1700109G14Rik	rs30847686	A	downstream_gene_variant	A	downstream_gene_variant	G	-
14	61300552	1700109G14Rik	rs13482213	T	downstream_gene_variant	T	downstream_gene_variant	C	-
14	61301454	1700109G14Rik	rs31429664	T	downstream_gene_variant	T	downstream_gene_variant	C	-
14	61301784	1700109G14Rik	rs47002320	G	downstream_gene_variant	G	downstream_gene_variant	A	-
14	61302508	1700109G14Rik	rs30140723	T	downstream_gene_variant	T	downstream_gene_variant	A	-
14	61303400	1700109G14Rik	rs30265952	G	downstream_gene_variant	G	downstream_gene_variant	A	-
14	61305135	1700109G14Rik	rs50674984	G*	splice_region_variant upstream_gene_variant	G*	splice_region_variant upstream_gene_variant	T	-
14	61305677	1700109G14Rik	rs108827923	G	upstream_gene_variant	G	upstream_gene_variant	T	-
14	61305915	1700109G14Rik	rs47327917	T	upstream_gene_variant	T	upstream_gene_variant	C	-
14	61306178	1700109G14Rik	rs47403662	G	upstream_gene_variant	G	upstream_gene_variant	A	-
14	61307036	1700109G14Rik	rs30324808	C	upstream_gene_variant	C	upstream_gene_variant	T	-
14	61307704	1700109G14Rik	rs30412280	A	upstream_gene_variant	A	upstream_gene_variant	C	-
14	61307917	1700109G14Rik	rs30337242	A	upstream_gene_variant	A	upstream_gene_variant	T	-
14	61307931	1700109G14Rik	rs31393288	G	upstream_gene_variant	G	upstream_gene_variant	C	-
14	61308141	1700109G14Rik	rs31102072	C	upstream_gene_variant	C	upstream_gene_variant	T	-
14	61308309	1700109G14Rik	rs30701681	A	upstream_gene_variant	A	upstream_gene_variant	G	-
14	61308405	1700109G14Rik	rs30116105	A	upstream_gene_variant	A	upstream_gene_variant	C	-
14	61309077	1700109G14Rik	rs30620489	T	upstream_gene_variant	T	upstream_gene_variant	A	-
14	61309709	1700109G14Rik	rs33885337	A	upstream_gene_variant	A	upstream_gene_variant	G	-
14	61310250	1700109G14Rik	rs30273329	A	upstream_gene_variant	A	upstream_gene_variant	G	-
14	61310694	Arl11	rs30975637	T	5_prime_utr_variant	T	5_prime_utr_variant	C	-
14	61314599	Arl11	rs582393339	A	downstream_gene_variant	A	downstream_gene_variant	G	-
14	61314604	Arl11	rs581932272	A	downstream_gene_variant	A	downstream_gene_variant	G	-
14	61315543	Arl11	rs31375009	T	downstream_gene_variant	T	downstream_gene_variant	A	-
14	61315571	Arl11	rs30676191	C	downstream_gene_variant	C	downstream_gene_variant	T	-
14	61315927	Arl11	rs51731222	A	downstream_gene_variant	A	downstream_gene_variant	T	-
14	61315972	Arl11	rs240226223	C	downstream_gene_variant	C	downstream_gene_variant	T	-
14	61315997	Arl11	rs48113083	C	downstream_gene_variant	C	downstream_gene_variant	T	-
14	61316010	Arl11	rs47011083	A	downstream_gene_variant	A	downstream_gene_variant	G	-
14	61316102	Arl11	rs47746453	A	downstream_gene_variant	A	downstream_gene_variant	G	-
14	61316162	Arl11	rs51256860	T	downstream_gene_variant	T	downstream_gene_variant	G	-
14	61316170	Arl11	rs48257679	G	downstream_gene_variant	G	downstream_gene_variant	T	-
14	61316185	Arl11	rs108176120	C	downstream_gene_variant	C	downstream_gene_variant	T	-
14	61316509	Arl11	rs46608876	T	downstream_gene_variant	T	downstream_gene_variant	C	-
14	61316787	Arl11	rs52347560	T	downstream_gene_variant	T	downstream_gene_variant	C	-
14	61316798	Arl11	rs31545206	T	downstream_gene_variant	T	downstream_gene_variant	C	-
14	61316898	Arl11	rs31431310	A	downstream_gene_variant	A	downstream_gene_variant	T	-
14	61318163	1700109G14Rik	rs51788127	G	upstream_gene_variant	G	upstream_gene_variant	A	-
14	61318191	1700109G14Rik	rs49449602	C	upstream_gene_variant	C	upstream_gene_variant	T	-
14	61318605	1700109G14Rik	rs30315655	T	upstream_gene_variant	T	upstream_gene_variant	C	-
14	61318617	1700109G14Rik	rs31514060	A	upstream_gene_variant	A	upstream_gene_variant	G	-
14	61318626	1700109G14Rik	rs30314318	T	upstream_gene_variant	T	upstream_gene_variant	G	-
14	61319127	1700109G14Rik	rs31287866	T	upstream_gene_variant	T	upstream_gene_variant	A	-
14	61319291	1700109G14Rik	rs31338681	A	upstream_gene_variant	A	upstream_gene_variant	G	-
14	61319408	1700109G14Rik	rs30841167	A	upstream_gene_variant	A	upstream_gene_variant	C	-
14	61319411	1700109G14Rik	rs30332369	T	upstream_gene_variant	T	upstream_gene_variant	C	-
14	61319636	1700109G14Rik	rs3657002	C	upstream_gene_variant	C	upstream_gene_variant	T	-
14	61319662	1700109G14Rik	rs3657494	G	upstream_gene_variant	G	upstream_gene_variant	A	-
14	61319801	1700109G14Rik	rs3658197	T	upstream_gene_variant	T	upstream_gene_variant	A	-
14	61320070	1700109G14Rik	rs30863687	C	upstream_gene_variant	C	upstream_gene_variant	T	-
14	61321712	1700109G14Rik	rs31347098	A	upstream_gene_variant	A	upstream_gene_variant	C	-
14	61322292	1700109G14Rik	rs30603527	G	upstream_gene_variant	G	upstream_gene_variant	A	-
14	61360434	Ebpl	rs30736288	T*	5_prime_utr_variant downstream_gene_variant	T*	5_prime_utr_variant downstream_gene_variant	C	-
14	61360439	Ebpl	rs30776905	C*	5_prime_utr_variant downstream_gene_variant	C*	5_prime_utr_variant downstream_gene_variant	T	-
14	61527366	Spryd7	rs30894467	C	downstream_gene_variant	C	downstream_gene_variant	A	-
14	61527616	Spryd7	rs215543365	A	downstream_gene_variant	A	downstream_gene_variant	G	-
14	61528856	Spryd7	rs108679803	T	downstream_gene_variant	T	downstream_gene_variant	A	-
14	61529208	Spryd7	rs30775846	T	downstream_gene_variant	T	downstream_gene_variant	C	-
14	61530272	Spryd7	rs31253515	C	downstream_gene_variant	C	downstream_gene_variant	G	-
14	61530379	Spryd7	rs30398843	C	downstream_gene_variant	C	downstream_gene_variant	T	-
14	61531413	Spryd7	rs30262917	C	downstream_gene_variant	C	downstream_gene_variant	T	-
14	61531484	Spryd7	rs30445871	A	downstream_gene_variant	A	downstream_gene_variant	G	-
14	61531488	Spryd7	rs30511265	G	downstream_gene_variant	G	downstream_gene_variant	A	-
14	61531493	Spryd7	rs30961872	A	downstream_gene_variant	A	downstream_gene_variant	T	-
14	61531516	Spryd7	rs30597724	T	downstream_gene_variant	T	downstream_gene_variant	C	-
14	61531666	Spryd7	rs31188652	A	downstream_gene_variant	A	downstream_gene_variant	G	-
14	61531671	Spryd7	rs30492167	A	downstream_gene_variant	A	downstream_gene_variant	G	-
14	61533177	Spryd7	rs31337941	G*	3_prime_utr_variant downstream_gene_variant	G*	3_prime_utr_variant downstream_gene_variant	A	-
14	61534084	Spryd7	rs45716853	C*	3_prime_utr_variant downstream_gene_variant	C*	3_prime_utr_variant downstream_gene_variant	T	-
14	61534927	Spryd7	rs31243780	C	3_prime_utr_variant	C	3_prime_utr_variant	T	-
14	61557134	Spryd7	rs31521634	C	upstream_gene_variant	C	upstream_gene_variant	T	-
14	61557141	Spryd7	rs30660572	A	upstream_gene_variant	A	upstream_gene_variant	G	-
14	61557573	Spryd7	rs227783518	A	upstream_gene_variant	A	upstream_gene_variant	C	-
14	61557664	Spryd7	rs48113567	G	upstream_gene_variant	G	upstream_gene_variant	A	-
14	61558460	Spryd7	rs30246672	G	upstream_gene_variant	G	upstream_gene_variant	C	-
14	61560760	Spryd7	rs30936149	A	upstream_gene_variant	A	upstream_gene_variant	G	-
14	61560773	Spryd7	rs31075561	A	upstream_gene_variant	A	upstream_gene_variant	G	-
14	61561271	Spryd7	rs31529960	C	upstream_gene_variant	C	upstream_gene_variant	T	-
14	61561474	Spryd7	rs30159769	A	upstream_gene_variant	A	upstream_gene_variant	G	-
14	61593662	Trim13	rs31438664	G	upstream_gene_variant	G	upstream_gene_variant	A	-
14	61594553	Trim13	rs30208515	G	upstream_gene_variant	G	upstream_gene_variant	A	-
14	61594967	Trim13	rs30442201	T	upstream_gene_variant	T	upstream_gene_variant	C	-
14	61595743	Trim13	rs236914230	G	upstream_gene_variant	G	upstream_gene_variant	A	-
14	61595992	Trim13	rs30635811	C	upstream_gene_variant	C	upstream_gene_variant	T	-
14	61596343	Trim13	rs30308974	G	upstream_gene_variant	G	upstream_gene_variant	A	-
14	61596470	Trim13	rs13482214	C	upstream_gene_variant	C	upstream_gene_variant	T	-
14	61596921	Trim13	rs30974407	G	upstream_gene_variant	G	upstream_gene_variant	A	-
14	61597826	Trim13	rs253439564	C	upstream_gene_variant	C	upstream_gene_variant	T	-
14	61597855	Trim13	rs31208899	T*	upstream_gene_variant downstream_gene_variant	T*	upstream_gene_variant downstream_gene_variant	C	-
14	61598183	Trim13	rs30466797	A*	upstream_gene_variant downstream_gene_variant	A*	upstream_gene_variant downstream_gene_variant	G	-
14	61599241	Trim13	rs31235358	C*	upstream_gene_variant downstream_gene_variant	C*	upstream_gene_variant downstream_gene_variant	A	-
14	61600118	Dleu2	rs31487407	T	downstream_gene_variant	T	downstream_gene_variant	A	-
14	61601955	Dleu2	rs30686911	T	downstream_gene_variant	T	downstream_gene_variant	C	-
14	61602677	Kcnrg	rs31264862	T*	upstream_gene_variant downstream_gene_variant	T*	upstream_gene_variant downstream_gene_variant	A	-
14	61604290	Kcnrg	rs30588205	C	upstream_gene_variant	C	upstream_gene_variant	T	-
14	61604453	Kcnrg	rs31227299	T	upstream_gene_variant	T	upstream_gene_variant	C	-
14	61608507	Trim13	rs48609376	T	downstream_gene_variant	T	downstream_gene_variant	C	-
14	61608653	Trim13	rs31248314	A	downstream_gene_variant	A	downstream_gene_variant	G	-
14	61608922	Trim13	rs46649856	G	downstream_gene_variant	G	downstream_gene_variant	T	-
14	61610470	Trim13	rs45644167	T	downstream_gene_variant	T	downstream_gene_variant	G	-
14	61612063	Kcnrg	rs31539758	T	downstream_gene_variant	T	downstream_gene_variant	C	-
14	61612352	Kcnrg	rs30970419	A	downstream_gene_variant	A	downstream_gene_variant	G	-
14	61612361	Kcnrg	rs31325700	C	downstream_gene_variant	C	downstream_gene_variant	T	-
14	61612683	Kcnrg	rs30462687	T	downstream_gene_variant	T	downstream_gene_variant	C	-
14	61612800	Kcnrg	rs30540430	C	downstream_gene_variant	C	downstream_gene_variant	T	-
14	61613380	Dleu2	rs31173217	C	downstream_gene_variant	C	downstream_gene_variant	A	-
14	61613493	Dleu2	rs30856006	C	downstream_gene_variant	C	downstream_gene_variant	T	-
14	61613533	Dleu2	rs31239732	A	downstream_gene_variant	A	downstream_gene_variant	G	-
14	61614158	Dleu2	rs49752992	T*	splice_region_variant downstream_gene_variant	T*	splice_region_variant downstream_gene_variant	G	-
14	61614399	Dleu2	rs212361440	G	downstream_gene_variant	G	downstream_gene_variant	A	-
14	61615062	Dleu2	rs31228227	A	downstream_gene_variant	A	downstream_gene_variant	G	-
14	61615103	Dleu2	rs30829844	C	downstream_gene_variant	C	downstream_gene_variant	T	-
14	61616456	Dleu2	rs259753299	T	downstream_gene_variant	T	downstream_gene_variant	C	-
14	61624489	Dleu2	rs46189734	T*	splice_region_variant upstream_gene_variant downstream_gene_variant	T*	splice_region_variant upstream_gene_variant downstream_gene_variant	A	-
14	61626169	Gm26916	rs51118099	A*	upstream_gene_variant downstream_gene_variant	A*	upstream_gene_variant downstream_gene_variant	G	-
14	61626581	Gm26916	rs30251048	A*	upstream_gene_variant downstream_gene_variant	A*	upstream_gene_variant downstream_gene_variant	T	-
14	61627178	Gm26916	rs31015016	T*	upstream_gene_variant downstream_gene_variant	T*	upstream_gene_variant downstream_gene_variant	C	-
14	61627970	Gm26916	rs30861754	A*	upstream_gene_variant downstream_gene_variant	A*	upstream_gene_variant downstream_gene_variant	G	-
14	61628023	Gm26916	rs31433153	T*	upstream_gene_variant downstream_gene_variant	T*	upstream_gene_variant downstream_gene_variant	C	-
14	61636298	Dleu2	rs30844025	A	upstream_gene_variant	A	upstream_gene_variant	T	-
14	61637059	Mir15a	rs46385365	G	upstream_gene_variant	G	upstream_gene_variant	T	-
14	61644035	Gm27017	rs30743513	A*	upstream_gene_variant downstream_gene_variant	A*	upstream_gene_variant downstream_gene_variant	T	-
14	61646896	Gm27017	rs30489065	G*	upstream_gene_variant downstream_gene_variant	G*	upstream_gene_variant downstream_gene_variant	A	-
14	61647499	Gm27017	rs49127450	G*	upstream_gene_variant downstream_gene_variant	G*	upstream_gene_variant downstream_gene_variant	T	-
14	61648485	Gm27017	rs262324486	G	upstream_gene_variant	G	upstream_gene_variant	A	-
14	61648486	Gm27017	rs220051256	G	upstream_gene_variant	G	upstream_gene_variant	A	-
14	61648586	Gm27017	rs236371372	C	upstream_gene_variant	C	upstream_gene_variant	T	-
14	61649568	Dleu2	rs30361075	T*	upstream_gene_variant downstream_gene_variant	T*	upstream_gene_variant downstream_gene_variant	C	-
14	61662396	Gm27928	rs30844189	A*	upstream_gene_variant downstream_gene_variant	A*	upstream_gene_variant downstream_gene_variant	G	-
14	61664226	Gm27928	rs31098511	G*	upstream_gene_variant downstream_gene_variant	G*	upstream_gene_variant downstream_gene_variant	A	-
14	61664231	Gm27928	rs31307797	T*	upstream_gene_variant downstream_gene_variant	T*	upstream_gene_variant downstream_gene_variant	G	-
14	61664247	Gm27928	rs226584210	C*	upstream_gene_variant downstream_gene_variant		-	T	-
14	61664397	Gm27928	rs30717705	T*	upstream_gene_variant downstream_gene_variant	T*	upstream_gene_variant downstream_gene_variant	C	-
14	61664421	Gm27928	rs31047316	A*	upstream_gene_variant downstream_gene_variant	A*	upstream_gene_variant downstream_gene_variant	G	-
14	61664922	Gm27928	rs30509318	G*	upstream_gene_variant downstream_gene_variant	G*	upstream_gene_variant downstream_gene_variant	T	-
14	61665075	Gm27928	rs30101576	C*	upstream_gene_variant downstream_gene_variant	C*	upstream_gene_variant downstream_gene_variant	A	-
14	61665094	Gm27928	rs30973225	A*	upstream_gene_variant downstream_gene_variant	A*	upstream_gene_variant downstream_gene_variant	C	-
14	61666184	Gm27928	rs30845494	G*	upstream_gene_variant downstream_gene_variant	G*	upstream_gene_variant downstream_gene_variant	A	-
14	61666740	Gm27928	rs30340851	G	downstream_gene_variant	G	downstream_gene_variant	T	-
14	61666742	Gm27928	rs31474718	A	downstream_gene_variant	A	downstream_gene_variant	C	-
14	61669090	Gm27017	rs30253175	T	downstream_gene_variant	T	downstream_gene_variant	G	-
14	61671671	RP24-271M20.4	rs31352027	C*	upstream_gene_variant downstream_gene_variant	C*	upstream_gene_variant downstream_gene_variant	T	-
14	61673476	RP24-271M20.4	rs30314469	C*	upstream_gene_variant downstream_gene_variant	C*	upstream_gene_variant downstream_gene_variant	T	-
14	61674272	RP24-271M20.4	rs30227541	A*	upstream_gene_variant downstream_gene_variant	A*	upstream_gene_variant downstream_gene_variant	G	-
14	61674660	RP24-271M20.4	rs583825457	T*	upstream_gene_variant downstream_gene_variant	T*	upstream_gene_variant downstream_gene_variant	C	-
14	61675078	RP24-271M20.4	rs30895684	C*	upstream_gene_variant downstream_gene_variant	C*	upstream_gene_variant downstream_gene_variant	T	-
14	61675203	RP24-271M20.3	rs30940413	T	downstream_gene_variant	T	downstream_gene_variant	C	-
14	61676516	RP24-271M20.3	rs31462654	C	downstream_gene_variant	C	downstream_gene_variant	T	-
14	61680127	RP24-271M20.2	rs30363765	T	upstream_gene_variant	T	upstream_gene_variant	C	-
14	61681258	RP24-271M20.2	rs50787230	C	upstream_gene_variant	C	upstream_gene_variant	T	-
14	61681832	RP24-271M20.2	rs50060833	C	upstream_gene_variant	C	upstream_gene_variant	G	-
14	61685488	Dleu2	rs48356715	C	upstream_gene_variant	C	upstream_gene_variant	T	-
14	61686852	Dleu2	rs48647811	C*	upstream_gene_variant downstream_gene_variant	C*	upstream_gene_variant downstream_gene_variant	T	-
14	61686914	Dleu2	rs51646935	C*	upstream_gene_variant downstream_gene_variant	C*	upstream_gene_variant downstream_gene_variant	A	-
14	61688997	RP24-271M20.2	rs49446294	A	downstream_gene_variant	A	downstream_gene_variant	G	-
14	61689096	RP24-271M20.2	rs48031269	G	downstream_gene_variant	G	downstream_gene_variant	C	-
14	61689496	RP24-271M20.2	rs50738957	G	downstream_gene_variant	G	downstream_gene_variant	A	-
14	62516080	Gm24625	rs50530278	C	upstream_gene_variant	C	upstream_gene_variant	T	-
14	62516140	Gm24625	rs47294158	A	upstream_gene_variant	A	upstream_gene_variant	G	-
14	62516168	Gm24625	rs50574572	T	upstream_gene_variant	T	upstream_gene_variant	C	-
14	62516316	Gm24625	rs46521867	C	upstream_gene_variant	C	upstream_gene_variant	T	-
14	62516343	Gm24625	rs50721665	T	upstream_gene_variant	T	upstream_gene_variant	C	-
14	62516515	Gm24625	rs247165358	T	upstream_gene_variant	T	upstream_gene_variant	A	-
14	62516567	Gm24625	rs52015330	A	upstream_gene_variant	A	upstream_gene_variant	G	-
14	62516688	Gm24625	rs45951908	C	upstream_gene_variant	C	upstream_gene_variant	T	-
14	62516760	Gm24625	rs46964418	C	upstream_gene_variant	C	upstream_gene_variant	T	-
14	62516771	Gm24625	rs108185759	C	upstream_gene_variant	C	upstream_gene_variant	T	-
14	62516787	Gm24625	rs108507095	C	upstream_gene_variant	C	upstream_gene_variant	T	-
14	62516830	Gm24625	rs49367793	A	upstream_gene_variant	A	upstream_gene_variant	T	-
14	62516860	Gm24625	rs51548674	A	upstream_gene_variant	A	upstream_gene_variant	G	-
14	62516885	Gm24625	rs46029511	A	upstream_gene_variant	A	upstream_gene_variant	C	-
14	62516886	Gm24625	rs50254642	G	upstream_gene_variant	G	upstream_gene_variant	A	-
14	62516896	Gm24625	rs50933682	C	upstream_gene_variant	C	upstream_gene_variant	T	-
14	62516897	Gm24625	rs48608746	T	upstream_gene_variant	T	upstream_gene_variant	G	-
14	62516950	Gm24625	rs46924487	A	upstream_gene_variant	A	upstream_gene_variant	G	-
14	62517114	Gm24625	rs51567277	A	upstream_gene_variant	A	upstream_gene_variant	G	-
14	62517437	Gm24625	rs221592265	A	upstream_gene_variant	A	upstream_gene_variant	G	-
14	62517442	Gm24625	rs247980833	T	upstream_gene_variant	T	upstream_gene_variant	C	-
14	62517490	Gm24625	rs52645952	A	upstream_gene_variant	A	upstream_gene_variant	T	-
14	62517745	Gm24625	rs48602098	A	upstream_gene_variant	A	upstream_gene_variant	T	-
14	62517893	Gm24625	rs226719658	A	upstream_gene_variant	A	upstream_gene_variant	C	-
14	62517943	Gm24625	rs49727872	A	upstream_gene_variant	A	upstream_gene_variant	G	-
14	62517956	Gm24625	rs50431471	T	upstream_gene_variant	T	upstream_gene_variant	C	-
14	62518139	Gm24625	rs46194720	C	upstream_gene_variant	C	upstream_gene_variant	A	-
14	62518236	Gm24625	rs3723727	G	upstream_gene_variant	G	upstream_gene_variant	A	-
14	62518282	Gm24625	rs3724263	A	upstream_gene_variant	A	upstream_gene_variant	G	-
14	62518430	Gm24625	rs3724994	A	upstream_gene_variant	A	upstream_gene_variant	G	-
14	62518841	Gm24625	rs30371334	T	upstream_gene_variant	T	upstream_gene_variant	C	-
14	62519204	Gm24625	rs6297426	C	upstream_gene_variant	C	upstream_gene_variant	T	-
14	62519776	Gm24625	rs30692520	A	upstream_gene_variant	A	upstream_gene_variant	G	-
14	62521753	Gm24625	rs48114049	G	downstream_gene_variant	G	downstream_gene_variant	A	-
14	62521756	Gm24625	rs31386808	C	downstream_gene_variant	C	downstream_gene_variant	A	-
14	62521759	Gm24625	rs30209063	C	downstream_gene_variant	C	downstream_gene_variant	T	-
14	62523109	Gm24625	rs242066183	G	downstream_gene_variant	G	downstream_gene_variant	A	-
14	62524211	Gm24625	rs51880637	A	downstream_gene_variant	A	downstream_gene_variant	G	-
14	62524221	Gm24625	rs49147173	A	downstream_gene_variant	A	downstream_gene_variant	G	-
14	62524251	Gm24625	rs49985634	A	downstream_gene_variant	A	downstream_gene_variant	G	-
14	62524252	Gm24625	rs46320081	A	downstream_gene_variant	A	downstream_gene_variant	G	-
14	62524267	Gm24625	rs51074035	G	downstream_gene_variant	G	downstream_gene_variant	A	-
14	62524275	Gm24625	rs50388709	C	downstream_gene_variant	C	downstream_gene_variant	G	-
14	62524301	Gm24625	rs50240068	C	downstream_gene_variant	C	downstream_gene_variant	A	-
14	62524332	Gm24625	rs49906875	G	downstream_gene_variant	G	downstream_gene_variant	A	-
14	62524336	Gm24625	rs51753203	A	downstream_gene_variant	A	downstream_gene_variant	C	-
14	62524402	Gm24625	rs214543178	A	downstream_gene_variant	A	downstream_gene_variant	C	-
14	62524411	Gm24625	rs48115562	G	downstream_gene_variant	G	downstream_gene_variant	A	-
14	62524451	Gm24625	rs50449208	T	downstream_gene_variant	T	downstream_gene_variant	C	-
14	62524477	Gm24625	rs48715677	T	downstream_gene_variant	T	downstream_gene_variant	C	-
14	62524488	Gm24625	rs49287794	A	downstream_gene_variant	A	downstream_gene_variant	G	-
14	62524543	Gm24625	rs51810063	C	downstream_gene_variant	C	downstream_gene_variant	T	-
14	62524601	Gm24625	rs50946177	G	downstream_gene_variant	G	downstream_gene_variant	A	-
14	62524604	Gm24625	rs49434394	C	downstream_gene_variant	C	downstream_gene_variant	T	-
14	62524630	Gm24625	rs46544680	T	downstream_gene_variant	T	downstream_gene_variant	C	-
14	62524651	Gm24625	rs50752187	C	downstream_gene_variant	C	downstream_gene_variant	T	-
14	62524699	Gm24625	rs46178706	A	downstream_gene_variant	A	downstream_gene_variant	G	-
14	62524830	Gm24625	rs253817211	C	downstream_gene_variant	C	downstream_gene_variant	G	-
14	62524866	Gm24625	rs48402946	G	downstream_gene_variant	G	downstream_gene_variant	A	-
14	62524879	Gm24625	rs228806647	C	downstream_gene_variant	C	downstream_gene_variant	T	-
14	62524880	Gm24625	rs249053346	G	downstream_gene_variant	G	downstream_gene_variant	A	-
14	62524932	Gm24625	rs50600993	T	downstream_gene_variant	T	downstream_gene_variant	A	-
14	62524960	Gm24625	rs241590962	G	downstream_gene_variant	G	downstream_gene_variant	T	-
14	62525030	Gm24625	rs215244672	G	downstream_gene_variant	G	downstream_gene_variant	T	-
14	62525034	Gm24625	rs234711815	A	downstream_gene_variant	A	downstream_gene_variant	G	-
14	62525122	Gm24625	rs235098271	A	downstream_gene_variant	A	downstream_gene_variant	G	-
14	62525166	Gm24625	rs251101993	G	downstream_gene_variant	G	downstream_gene_variant	A	-
14	62525187	Gm24625	rs245957884	C	downstream_gene_variant	C	downstream_gene_variant	T	-
14	62525205	Gm24625	rs241754993	A	downstream_gene_variant	A	downstream_gene_variant	G	-
14	62525208	Gm24625	rs260480576	G	downstream_gene_variant	G	downstream_gene_variant	A	-
14	62525217	Gm24625	rs229002849	G	downstream_gene_variant	G	downstream_gene_variant	A	-
14	62525219	Gm24625	rs249084533	C	downstream_gene_variant	C	downstream_gene_variant	T	-
14	62525232	Gm24625	rs259416951	C	downstream_gene_variant	C	downstream_gene_variant	T	-
14	62525310	Gm24625	rs232596037	C	downstream_gene_variant	C	downstream_gene_variant	T	-
14	62525464	Gm24625	rs3719075	C	downstream_gene_variant	C	downstream_gene_variant	T	-
14	62525534	Gm24625	rs3719611	A	downstream_gene_variant	A	downstream_gene_variant	G	-
14	62525692	Gm24625	rs3661255	G	downstream_gene_variant	G	downstream_gene_variant	C	-
14	62525695	Gm24625	rs3661267	C	downstream_gene_variant	C	downstream_gene_variant	T	-
14	62525761	Gm24625	-	A	downstream_gene_variant	A	downstream_gene_variant	G	-
14	62526143	Gm24625	rs211922832	A	downstream_gene_variant	A	downstream_gene_variant	G	-
14	62553707	Fam124a	rs46935858	T	upstream_gene_variant	T	upstream_gene_variant	G	-
14	62555301	Fam124a	rs3654549	G	upstream_gene_variant	G	upstream_gene_variant	A	-
14	62561451	Fam124a	rs3725415	A	splice_region_variant	A	splice_region_variant	G	-
14	62566568	Fam124a	rs31526189	A	downstream_gene_variant	A	downstream_gene_variant	C	-
14	62566804	Fam124a	rs222014534	C	downstream_gene_variant	C	downstream_gene_variant	T	-
14	62566853	Fam124a	rs244986631	C	downstream_gene_variant	C	downstream_gene_variant	T	-
14	62567006	Fam124a	rs586191409	C	downstream_gene_variant	C	downstream_gene_variant	T	-
14	62567228	Fam124a	rs265351653	T	downstream_gene_variant	T	downstream_gene_variant	C	-
14	62567386	Fam124a	rs47365004	A	downstream_gene_variant	A	downstream_gene_variant	G	-
14	62567555	Fam124a	rs49935856	C	downstream_gene_variant	C	downstream_gene_variant	T	-
14	62567838	Fam124a	rs3665173	T	downstream_gene_variant	T	downstream_gene_variant	C	-
14	62567839	Fam124a	rs3665182	G	downstream_gene_variant	G	downstream_gene_variant	A	-
14	62567850	Fam124a	rs3665196	C	downstream_gene_variant	C	downstream_gene_variant	T	-
14	62567865	Fam124a	rs3665623	G	downstream_gene_variant	G	downstream_gene_variant	C	-
14	62568013	Fam124a	rs3666300	C	downstream_gene_variant	C	downstream_gene_variant	T	-
14	62568270	Fam124a	rs47899821	G	downstream_gene_variant	G	downstream_gene_variant	A	-
14	62568281	Fam124a	rs49492723	T	downstream_gene_variant	T	downstream_gene_variant	C	-
14	62568384	Fam124a	rs50852490	C	downstream_gene_variant	C	downstream_gene_variant	T	-
14	62568439	Fam124a	rs47374634	C	downstream_gene_variant	C	downstream_gene_variant	T	-
14	62568474	Fam124a	rs48575358	T	downstream_gene_variant	T	downstream_gene_variant	C	-
14	62568504	Fam124a	rs48331089	T	downstream_gene_variant	T	downstream_gene_variant	G	-
14	62568506	Fam124a	rs50426344	T	downstream_gene_variant	T	downstream_gene_variant	C	-
14	62568520	Fam124a	rs51979239	G	downstream_gene_variant	G	downstream_gene_variant	A	-
14	62568583	Fam124a	rs47290644	A	downstream_gene_variant	A	downstream_gene_variant	C	-
14	62568623	Fam124a	rs48178045	G	downstream_gene_variant	G	downstream_gene_variant	C	-
14	62568684	Fam124a	rs50751874	A	downstream_gene_variant	A	downstream_gene_variant	T	-
14	62568770	Fam124a	rs47495439	A	downstream_gene_variant	A	downstream_gene_variant	G	-
14	62568818	Fam124a	rs49092401	T	downstream_gene_variant	T	downstream_gene_variant	A	-
14	62568843	Fam124a	rs49018687	A	downstream_gene_variant	A	downstream_gene_variant	T	-
14	62568877	Fam124a	rs49126581	T	downstream_gene_variant	T	downstream_gene_variant	C	-
14	62568941	Fam124a	rs49365962	G	downstream_gene_variant	G	downstream_gene_variant	A	-
14	62569054	Fam124a	rs51032022	C	downstream_gene_variant	C	downstream_gene_variant	T	-
14	62569130	Fam124a	rs47648308	T	downstream_gene_variant	T	downstream_gene_variant	C	-
14	62569267	Fam124a	rs51318837	A	downstream_gene_variant	A	downstream_gene_variant	T	-
14	62569270	Fam124a	rs223691992	C	downstream_gene_variant	C	downstream_gene_variant	T	-
14	62569330	Fam124a	rs47482094	A	downstream_gene_variant	A	downstream_gene_variant	G	-
14	62569425	Fam124a	rs51560675	G	downstream_gene_variant	G	downstream_gene_variant	A	-
14	62569426	Fam124a	rs45899202	C	downstream_gene_variant	C	downstream_gene_variant	T	-
14	62569561	Fam124a	rs50157149	G	downstream_gene_variant	G	downstream_gene_variant	A	-
14	62569576	Fam124a	rs48492651	A	downstream_gene_variant	A	downstream_gene_variant	C	-
14	62569619	Fam124a	rs51835888	G	downstream_gene_variant	G	downstream_gene_variant	A	-
14	62569665	Fam124a	rs49554264	A	downstream_gene_variant	A	downstream_gene_variant	G	-
14	62569693	Fam124a	rs48039979	T	downstream_gene_variant	T	downstream_gene_variant	C	-
14	62569861	Fam124a	rs48099682	G	downstream_gene_variant	G	downstream_gene_variant	A	-
14	62569876	Fam124a	rs50923083	T	downstream_gene_variant	T	downstream_gene_variant	C	-
14	62569906	Fam124a	rs51481495	G	downstream_gene_variant	G	downstream_gene_variant	C	-
14	62569937	Fam124a	rs264684528	T	downstream_gene_variant	T	downstream_gene_variant	C	-
14	62569958	Fam124a	rs250420398	C	downstream_gene_variant	C	downstream_gene_variant	G	-
14	62569993	Fam124a	rs30703287	G	downstream_gene_variant	G	downstream_gene_variant	T	-
14	62607914	Fam124a	rs31264966	C*	3_prime_utr_variant downstream_gene_variant	C*	3_prime_utr_variant downstream_gene_variant	G	-
14	62607924	Fam124a	rs30223742	G*	3_prime_utr_variant downstream_gene_variant	G*	3_prime_utr_variant downstream_gene_variant	A	-
14	62607929	Fam124a	rs30442122	G*	3_prime_utr_variant downstream_gene_variant	G*	3_prime_utr_variant downstream_gene_variant	A	-
14	62607995	Fam124a	rs51176933	G*	3_prime_utr_variant downstream_gene_variant	G*	3_prime_utr_variant downstream_gene_variant	A	-
14	62608050	Fam124a	rs48739130	G*	3_prime_utr_variant downstream_gene_variant	G*	3_prime_utr_variant downstream_gene_variant	T	-
14	62608081	Fam124a	rs265667559	T*	3_prime_utr_variant downstream_gene_variant	T*	3_prime_utr_variant downstream_gene_variant	A	-
14	62608082	Fam124a	-	C*	3_prime_utr_variant downstream_gene_variant	C*	3_prime_utr_variant downstream_gene_variant	T	-
14	62608084	Fam124a	rs245489085	T*	3_prime_utr_variant downstream_gene_variant	T*	3_prime_utr_variant downstream_gene_variant	G	-
14	62608180	Fam124a	rs50315826	A*	3_prime_utr_variant downstream_gene_variant	A*	3_prime_utr_variant downstream_gene_variant	G	-
14	62608301	Fam124a	rs30891719	C*	3_prime_utr_variant downstream_gene_variant	C*	3_prime_utr_variant downstream_gene_variant	A	-
14	62608591	Fam124a	rs232701025	A	downstream_gene_variant	A	downstream_gene_variant	G	-
14	62608673	Fam124a	rs230637251	G	downstream_gene_variant	G	downstream_gene_variant	A	-
14	62608676	Fam124a	rs49227186	A	downstream_gene_variant	A	downstream_gene_variant	C	-
14	62608702	Fam124a	rs51595108	G	downstream_gene_variant	G	downstream_gene_variant	C	-
14	62608789	Fam124a	rs47153168	G	downstream_gene_variant	G	downstream_gene_variant	A	-
14	62608800	Fam124a	rs50237650	G	downstream_gene_variant	G	downstream_gene_variant	A	-
14	62608808	Fam124a	rs48008905	G	downstream_gene_variant	G	downstream_gene_variant	A	-
14	62608950	Fam124a	rs48868590	C	downstream_gene_variant	C	downstream_gene_variant	T	-
14	62609116	Fam124a	rs49814008	T	downstream_gene_variant	T	downstream_gene_variant	G	-
14	62609175	Fam124a	rs230884654	C	downstream_gene_variant	C	downstream_gene_variant	T	-
14	62609182	Fam124a	rs49156153	T	downstream_gene_variant	T	downstream_gene_variant	C	-
14	62609189	Fam124a	rs47921375	C	downstream_gene_variant	C	downstream_gene_variant	T	-
14	62609281	Fam124a	rs45932238	C	downstream_gene_variant	C	downstream_gene_variant	T	-
14	62609336	Fam124a	rs47474677	C	downstream_gene_variant	C	downstream_gene_variant	T	-
14	62609381	Fam124a	rs249599390	C	downstream_gene_variant	C	downstream_gene_variant	T	-
14	62609405	Fam124a	rs51451258	C	downstream_gene_variant	C	downstream_gene_variant	T	-
14	62609420	Fam124a	rs227051698	C	downstream_gene_variant	C	downstream_gene_variant	T	-
14	62609421	Fam124a	rs248247758	A	downstream_gene_variant	A	downstream_gene_variant	G	-
14	62609422	Fam124a	rs263844224	G	downstream_gene_variant	G	downstream_gene_variant	A	-
14	62609496	Fam124a	rs50110231	C	downstream_gene_variant	C	downstream_gene_variant	A	-
14	62609497	Fam124a	rs49649609	A	downstream_gene_variant	A	downstream_gene_variant	G	-
14	62609520	Fam124a	rs52049461	T	downstream_gene_variant	T	downstream_gene_variant	C	-
14	62609573	Fam124a	rs215682191	A	downstream_gene_variant	A	downstream_gene_variant	G	-
14	62609576	Fam124a	rs226748992	A	downstream_gene_variant	A	downstream_gene_variant	T	-
14	62609578	Fam124a	rs213665231	A	downstream_gene_variant	A	downstream_gene_variant	G	-
14	62609655	Fam124a	rs49030035	C	downstream_gene_variant	C	downstream_gene_variant	T	-
14	62609665	Fam124a	rs45976600	G	downstream_gene_variant	G	downstream_gene_variant	T	-
14	62609677	Fam124a	rs47241149	T	downstream_gene_variant	T	downstream_gene_variant	C	-
14	62609763	Fam124a	rs47725250	G	downstream_gene_variant	G	downstream_gene_variant	A	-
14	62609780	Fam124a	rs48938921	A	downstream_gene_variant	A	downstream_gene_variant	G	-
14	62609863	Fam124a	rs47176671	G	downstream_gene_variant	G	downstream_gene_variant	T	-
14	62609896	Fam124a	rs50975879	C	downstream_gene_variant	C	downstream_gene_variant	T	-
14	62610004	Fam124a	rs51781054	A	downstream_gene_variant	A	downstream_gene_variant	G	-
14	62610027	Fam124a	rs46637088	C	downstream_gene_variant	C	downstream_gene_variant	A	-
14	62610031	Fam124a	rs243517298	T	downstream_gene_variant	T	downstream_gene_variant	C	-
14	62610033	Fam124a	rs47474251	C	downstream_gene_variant	C	downstream_gene_variant	T	-
14	62610048	Fam124a	rs50206902	G	downstream_gene_variant	G	downstream_gene_variant	A	-
14	62610200	Fam124a	rs255508195	T	downstream_gene_variant	T	downstream_gene_variant	A	-
14	62610269	Fam124a	rs46546305	C	downstream_gene_variant	C	downstream_gene_variant	T	-
14	62610288	Fam124a	rs50668370	C	downstream_gene_variant	C	downstream_gene_variant	T	-
14	62610292	Fam124a	rs47018690	G	downstream_gene_variant	G	downstream_gene_variant	A	-
14	62610318	Fam124a	rs50027868	C	downstream_gene_variant	C	downstream_gene_variant	T	-
14	62610335	Fam124a	rs51652416	T	downstream_gene_variant	T	downstream_gene_variant	C	-
14	62610405	Fam124a	rs51070245	C	downstream_gene_variant	C	downstream_gene_variant	T	-
14	62610452	Fam124a	rs49762220	G	downstream_gene_variant	G	downstream_gene_variant	T	-
14	62610537	Fam124a	rs50472834	A	downstream_gene_variant	A	downstream_gene_variant	G	-
14	62610718	Fam124a	rs52564895	T	downstream_gene_variant	T	downstream_gene_variant	C	-
14	62610778	Fam124a	rs52142011	C	downstream_gene_variant	C	downstream_gene_variant	T	-
14	62610831	Fam124a	rs52568357	T	downstream_gene_variant	T	downstream_gene_variant	G	-
14	62610861	Fam124a	rs52480766	T	downstream_gene_variant	T	downstream_gene_variant	G	-
14	62610866	Fam124a	rs52147637	G	downstream_gene_variant	G	downstream_gene_variant	A	-
14	62610988	Fam124a	rs49124376	T	downstream_gene_variant	T	downstream_gene_variant	G	-
14	62611009	Fam124a	rs50252026	T	downstream_gene_variant	T	downstream_gene_variant	C	-
14	62611010	Fam124a	rs50726391	A	downstream_gene_variant	A	downstream_gene_variant	C	-
14	62611029	Fam124a	rs49696747	G	downstream_gene_variant	G	downstream_gene_variant	A	-
14	62611070	Fam124a	rs47102992	G	downstream_gene_variant	G	downstream_gene_variant	A	-
14	62611202	Fam124a	rs50723599	C	downstream_gene_variant	C	downstream_gene_variant	T	-
14	62611270	Fam124a	rs46278172	G	downstream_gene_variant	G	downstream_gene_variant	A	-
14	62611317	Fam124a	rs51588316	G	downstream_gene_variant	G	downstream_gene_variant	A	-
14	62611318	Fam124a	rs51219631	A	downstream_gene_variant	A	downstream_gene_variant	G	-
14	62611339	Fam124a	rs587400519	A	downstream_gene_variant	A	downstream_gene_variant	T	-
14	62611396	Fam124a	rs47276802	A	downstream_gene_variant	A	downstream_gene_variant	C	-
14	62611442	Fam124a	rs46741456	T	downstream_gene_variant	T	downstream_gene_variant	C	-
14	62611479	Fam124a	rs50846914	C	downstream_gene_variant	C	downstream_gene_variant	T	-
14	62611544	Fam124a	rs46095678	C	downstream_gene_variant	C	downstream_gene_variant	G	-
14	62611616	Fam124a	-	T	downstream_gene_variant	T	downstream_gene_variant	C	-
14	62611963	Fam124a	rs265509268	T	downstream_gene_variant	T	downstream_gene_variant	C	-
14	62611977	Fam124a	rs227534950	C	downstream_gene_variant	C	downstream_gene_variant	G	-
14	62612175	Fam124a	rs263888652	G	downstream_gene_variant	G	downstream_gene_variant	A	-
14	62612182	Fam124a	rs229103221	G	downstream_gene_variant	G	downstream_gene_variant	A	-
14	62612199	Fam124a	rs249017106	G	downstream_gene_variant	G	downstream_gene_variant	A	-
14	62612209	Fam124a	rs265286676	C	downstream_gene_variant	C	downstream_gene_variant	T	-
14	62612366	Fam124a	rs235176474	T	downstream_gene_variant	T	downstream_gene_variant	C	-
14	62612430	Fam124a	rs225722274	G	downstream_gene_variant	G	downstream_gene_variant	A	-
14	62612467	Fam124a	rs245100938	T	downstream_gene_variant	T	downstream_gene_variant	G	-
14	62612640	Fam124a	rs215982782	T	downstream_gene_variant	T	downstream_gene_variant	A	-
14	62612679	Fam124a	rs233950117	C	downstream_gene_variant	C	downstream_gene_variant	T	-
14	62612921	Fam124a	rs260382857	A	downstream_gene_variant	A	downstream_gene_variant	G	-
14	62613023	Fam124a	rs52425615	C	downstream_gene_variant	C	downstream_gene_variant	A	-
14	62613207	Fam124a	rs30306593	T	downstream_gene_variant	T	downstream_gene_variant	C	-
14	62613340	Fam124a	rs30774498	C	downstream_gene_variant	C	downstream_gene_variant	T	-
14	62613345	Fam124a	rs31544256	G	downstream_gene_variant	G	downstream_gene_variant	A	-
14	62613387	Fam124a	rs30138105	G	downstream_gene_variant	G	downstream_gene_variant	T	-
14	62629968	Gm23816	rs30407840	T	downstream_gene_variant	T	downstream_gene_variant	A	-
14	62629969	Gm23816	rs30727663	T	downstream_gene_variant	T	downstream_gene_variant	A	-
14	62631052	Gm23816	rs47154793	G	downstream_gene_variant	G	downstream_gene_variant	A	-
14	62631249	Gm23816	rs231468313	T	downstream_gene_variant	T	downstream_gene_variant	A	-
14	62631349	Gm23816	rs30822560	G	downstream_gene_variant	G	downstream_gene_variant	T	-
14	62631518	Gm23816	rs31309279	G	downstream_gene_variant	G	downstream_gene_variant	A	-
14	62632604	Gm23816	rs30590160	G	downstream_gene_variant	G	downstream_gene_variant	T	-
14	62666304	Gm25162	rs46336128	A	-	A	-	T	upstream_gene_variant
14	62673558	Gm25162	rs30941564	T	downstream_gene_variant	T	downstream_gene_variant	C	-
14	62675045	Ints6	rs48681304	T	downstream_gene_variant	T	downstream_gene_variant	A	-
14	62675445	Ints6	rs30495371	A	downstream_gene_variant	A	downstream_gene_variant	G	-
14	62676392	Ints6	rs6390567	C	-	C	-	T	3_prime_utr_variant
14	62676628	Ints6	rs581508121	C	3_prime_utr_variant		-	A	-
14	62676640	Ints6	rs265213491	C	3_prime_utr_variant		-	T	-
14	62676666	Ints6	rs30979937	C	3_prime_utr_variant	C	3_prime_utr_variant	T	-
14	62676671	Ints6	rs30864614	C	-	C	-	A	3_prime_utr_variant
14	62676683	Ints6	rs46377002	C	3_prime_utr_variant	C	3_prime_utr_variant	A	-
14	62676732	Ints6	rs30396189	G	-	G	-	C	3_prime_utr_variant
14	62676847	Ints6	rs30630495	C	-	C	-	T	3_prime_utr_variant
14	62677690	Ints6	rs31494156	G	-	G	-	A	3_prime_utr_variant
14	62677875	Ints6	rs46063738	G	-	G	-	C	3_prime_utr_variant
14	62695852	Serpine3	rs30125003	C	downstream_gene_variant	C	downstream_gene_variant	T	-
14	62755762	4931440J10Rik	rs30339141	A	-	A	-	T	upstream_gene_variant
14	62759063	4931440J10Rik	rs31380654	C	upstream_gene_variant	C	upstream_gene_variant	G	-
14	62761306	Ints6	rs31048635	G	-	G	-	T	upstream_gene_variant
14	62761374	Ints6	rs233007882	T	upstream_gene_variant	T	upstream_gene_variant	A	-
14	62761940	Ints6	rs3717482	T	upstream_gene_variant	T	upstream_gene_variant	A	-
14	62765831	Ints6	rs226903660	A	-	A	-	G	upstream_gene_variant
14	62830591	4931440J10Rik	rs31291443	G	-	G	-	A	downstream_gene_variant
14	62830630	4931440J10Rik	rs30910865	T	-	T	-	C	downstream_gene_variant
14	62830993	4931440J10Rik	rs31338340	T	downstream_gene_variant	T	downstream_gene_variant	C	-
14	62831173	4931440J10Rik	rs30638689	C	-	C	-	T	downstream_gene_variant
14	62831590	4931440J10Rik	rs31238581	T	-	T	-	C	downstream_gene_variant
14	62832993	Mir8098	rs30119482	A	-	A	-	G*	upstream_gene_variant downstream_gene_variant
14	62835728	Mir8098	rs30791564	T	-	T	-	C*	upstream_gene_variant downstream_gene_variant
14	62836216	Mir8098	rs236399066	A	-	A	-	G*	upstream_gene_variant downstream_gene_variant
14	62839117	Gm26536	rs30351988	A	-	A	-	G*	upstream_gene_variant downstream_gene_variant
14	62839511	Gm26536	rs45660289	A	-	A	-	G*	upstream_gene_variant downstream_gene_variant
14	62840230	Gm26536	rs30274105	C	-	C	-	T*	upstream_gene_variant downstream_gene_variant
14	62840740	Gm26536	rs46839854	G	-	G	-	A*	upstream_gene_variant downstream_gene_variant
14	62841811	Gm26536	rs107734719	C	-	C	-	T*	upstream_gene_variant downstream_gene_variant
14	62860628	Mir6541	rs51888603	C	-	C	-	T	upstream_gene_variant
14	62860807	Mir6541	rs45641929	G	-	G	-	A	upstream_gene_variant
14	62860852	Mir6541	rs46102018	G	-	G	-	A	upstream_gene_variant
14	62860951	Mir6541	rs51090056	C	-	C	-	T	upstream_gene_variant
14	62861217	Mir6541	rs46169968	G	-	G	-	A	upstream_gene_variant
14	62861476	Mir6541	rs241519195	G	-	G	-	A	upstream_gene_variant
14	62861713	Mir6541	rs46483770	A	-	A	-	G	upstream_gene_variant
14	62861738	Mir6541	rs49526971	G	-	G	-	A	upstream_gene_variant
14	62861744	Mir6541	rs50793820	C	-	C	-	G	upstream_gene_variant
14	62861770	Mir6541	rs51921997	G	-	G	-	A	upstream_gene_variant
14	62861943	Mir6541	rs46247139	C	-	C	-	T	upstream_gene_variant
14	62861958	Mir6541	rs258796065	G	-	G	-	C	upstream_gene_variant
14	62862126	Mir6541	rs49587520	T	-	T	-	C	upstream_gene_variant
14	62862196	Mir6541	rs247808753	C	-	C	-	T	upstream_gene_variant
14	62862294	Mir6541	rs261816777	A	-	A	-	G	upstream_gene_variant
14	62862431	Mir6541	rs213038042	A	-	A	-	G	upstream_gene_variant
14	62862498	Mir6541	rs239680813	A	-	A	-	G	upstream_gene_variant
14	62862725	Mir6541	rs51252586	T	-	T	-	C	upstream_gene_variant
14	62862745	Mir6541	rs49129536	C	-	C	-	A	upstream_gene_variant
14	62862746	Mir6541	rs51501784	A	-	A	-	T	upstream_gene_variant
14	62862861	Mir6541	rs52303615	T	-	T	-	G	upstream_gene_variant
14	62863046	Mir6541	rs49648494	T	-	T	-	C	upstream_gene_variant
14	62863324	Mir6541	rs50173472	C	-	C	-	T	upstream_gene_variant
14	62863418	Mir6541	rs235240430	G	-	G	-	A	upstream_gene_variant
14	62863634	Mir6541	rs263870144	T	-	T	-	C	upstream_gene_variant
14	62863635	Mir6541	rs221792537	G	-	G	-	A	upstream_gene_variant
14	62863822	Mir6541	rs49302575	C	-	C	-	T	upstream_gene_variant
14	62864203	Mir6541	rs51338691	T	-	T	-	C	upstream_gene_variant
14	62864264	Mir6541	rs219766774	T	-	T	-	G	upstream_gene_variant
14	62864301	Mir6541	rs30905519	A	-	A	-	G	upstream_gene_variant
14	62864344	Mir6541	rs30993840	T	-	T	-	C	upstream_gene_variant
14	62864401	Mir6541	rs31135376	T	-	T	-	C	upstream_gene_variant
14	62864509	Mir6541	rs48758734	C	-	C	-	T	upstream_gene_variant
14	62864575	Mir6541	rs47555664	A	-	A	-	G	upstream_gene_variant
14	62864973	Mir6541	rs45831833	A	-	A	-	G	upstream_gene_variant
14	62865060	Mir6541	rs227410845	A	-	A	-	G	upstream_gene_variant
14	62865066	Mir6541	rs255948615	A	-	A	-	C	upstream_gene_variant
14	62865157	Mir6541	rs108521598	G	-	G	-	A	upstream_gene_variant
14	62865237	Mir6541	rs46710163	T	-	T	-	C	upstream_gene_variant
14	62865289	Mir6541	rs579231576	T	-	T	-	C	upstream_gene_variant
14	62865414	Mir6541	rs245266528	C	-	C	-	T	upstream_gene_variant
14	62865460	Mir6541	rs217289768	A	-	A	-	G	upstream_gene_variant
14	62865467	Mir6541	rs235296184	A	-	A	-	G	upstream_gene_variant
14	62865612	Mir6541	rs253983263	C	-	C	-	T*	mature_mirna_variant upstream_gene_variant
14	62865653	n-R5s47	rs52318045	C	-	C	-	A*	upstream_gene_variant downstream_gene_variant
14	62865851	n-R5s47	rs30741794	G	-	G	-	A*	upstream_gene_variant downstream_gene_variant
14	62865892	n-R5s47	rs107968374	G	-	G	-	C*	upstream_gene_variant downstream_gene_variant
14	62865909	n-R5s47	rs31443470	C	-	C	-	A*	upstream_gene_variant downstream_gene_variant
14	62866007	n-R5s47	rs30402890	T	-	T	-	C*	upstream_gene_variant downstream_gene_variant
14	62866151	n-R5s47	rs30150599	T	-	T	-	C*	upstream_gene_variant downstream_gene_variant
14	62866286	n-R5s47	rs45769445	C	-	C	-	T*	upstream_gene_variant downstream_gene_variant
14	62866354	n-R5s47	rs47312286	C	-	C	-	G*	upstream_gene_variant downstream_gene_variant
14	62866463	n-R5s47	rs46754915	C	-	C	-	T*	upstream_gene_variant downstream_gene_variant
14	62866678	n-R5s47	rs46424646	A*	upstream_gene_variant downstream_gene_variant	A*	upstream_gene_variant downstream_gene_variant	C	-
14	62866758	n-R5s47	rs52118563	C	-	C	-	G*	upstream_gene_variant downstream_gene_variant
14	62866922	n-R5s47	rs46119251	A	-	A	-	G*	upstream_gene_variant downstream_gene_variant
14	62866942	n-R5s47	rs47916763	A	-	A	-	T*	upstream_gene_variant downstream_gene_variant
14	62866977	n-R5s47	rs52265357	A	-	A	-	T*	upstream_gene_variant downstream_gene_variant
14	62867156	n-R5s47	rs49498161	A	-	A	-	G*	upstream_gene_variant downstream_gene_variant
14	62867193	n-R5s47	rs259888968	A	-	A	-	C*	upstream_gene_variant downstream_gene_variant
14	62867229	n-R5s47	rs228383272	T	-	T	-	C*	upstream_gene_variant downstream_gene_variant
14	62867295	n-R5s47	rs48686450	T	-	T	-	C*	upstream_gene_variant downstream_gene_variant
14	62867385	n-R5s47	rs50728207	C	-	C	-	T*	upstream_gene_variant downstream_gene_variant
14	62867387	n-R5s47	rs50195576	T	-	T	-	A*	upstream_gene_variant downstream_gene_variant
14	62867454	n-R5s47	rs50540371	A	-	A	-	G*	upstream_gene_variant downstream_gene_variant
14	62867623	n-R5s47	rs30112810	A	-	A	-	C*	upstream_gene_variant downstream_gene_variant
14	62867700	n-R5s47	rs30252814	A	-	A	-	G*	upstream_gene_variant downstream_gene_variant
14	62867783	n-R5s47	rs30586660	A	-	A	-	T*	upstream_gene_variant downstream_gene_variant
14	62867979	n-R5s47	rs49790318	G	-	G	-	A*	upstream_gene_variant downstream_gene_variant
14	62868362	n-R5s47	rs30366831	A	-	A	-	G*	upstream_gene_variant downstream_gene_variant
14	62868532	n-R5s47	rs31394624	A	-	A	-	G*	upstream_gene_variant downstream_gene_variant
14	62868535	n-R5s47	rs31187546	G	-	G	-	T*	upstream_gene_variant downstream_gene_variant
14	62868555	n-R5s47	rs30653444	T	-	T	-	C*	upstream_gene_variant downstream_gene_variant
14	62868749	n-R5s47	rs31427906	C	-	C	-	A*	upstream_gene_variant downstream_gene_variant
14	62868839	n-R5s47	rs31333703	G	-	G	-	A*	upstream_gene_variant downstream_gene_variant
14	62868876	n-R5s47	rs30309308	A	-	A	-	T*	upstream_gene_variant downstream_gene_variant
14	62869128	n-R5s47	rs31382788	G	-	G	-	A*	upstream_gene_variant downstream_gene_variant
14	62869136	n-R5s47	rs30259057	G	-	G	-	A*	upstream_gene_variant downstream_gene_variant
14	62869264	n-R5s47	rs47118373	C	-	C	-	T*	upstream_gene_variant downstream_gene_variant
14	62869265	n-R5s47	rs47626054	A	-	A	-	G*	upstream_gene_variant downstream_gene_variant
14	62869314	n-R5s47	rs30408762	T	-	T	-	C*	upstream_gene_variant downstream_gene_variant
14	62869387	n-R5s47	rs30804992	A	-	A	-	G*	upstream_gene_variant downstream_gene_variant
14	62869444	n-R5s47	rs30943662	G	-	G	-	A*	upstream_gene_variant downstream_gene_variant
14	62869532	n-R5s47	rs30707087	A	-	A	-	G*	upstream_gene_variant downstream_gene_variant
14	62869829	Mir6541	rs30691020	G	-	G	-	C	downstream_gene_variant
14	62869839	Mir6541	rs52295144	A	-	A	-	G	downstream_gene_variant
14	62869841	Mir6541	rs108582316	G	-	G	-	A	downstream_gene_variant
14	62869856	Mir6541	rs30973837	G	-	G	-	A	downstream_gene_variant
14	62870139	Mir6541	rs31477994	G	-	G	-	A	downstream_gene_variant
14	62870553	Mir6541	rs30699152	A	downstream_gene_variant	A	downstream_gene_variant	G	-
14	62870650	Mir6541	rs236708653	C	-	C	-	G	downstream_gene_variant
14	62870658	n-R5s47	rs249377182	C	-	C	-	T	downstream_gene_variant
14	62870660	n-R5s47	rs221136708	T	-	T	-	A	downstream_gene_variant
14	62871156	n-R5s47	rs49415043	G	-	G	-	A	downstream_gene_variant
14	62871217	n-R5s47	rs252993630	G	-	G	-	T	downstream_gene_variant
14	62871299	n-R5s47	-	T	-	T	-		-
14	62871504	n-R5s47	rs225662544	A	-	A	-	G	downstream_gene_variant
14	62871517	n-R5s47	rs51207525	C	-	C	-	T	downstream_gene_variant
14	62871604	n-R5s47	rs46139149	T	-	T	-	C	downstream_gene_variant
14	62871682	n-R5s47	rs46766581	T	-	T	-	C	downstream_gene_variant
14	62871790	n-R5s47	rs51834506	C	-	C	-	T	downstream_gene_variant
14	62871810	n-R5s47	rs50700720	C	-	C	-	T	downstream_gene_variant
14	62871866	n-R5s47	rs45775363	A	-	A	-	G	downstream_gene_variant
14	62872010	n-R5s47	rs49307245	G	-	G	-	A	downstream_gene_variant
14	62872244	n-R5s47	rs47845274	G	-	G	-	A	downstream_gene_variant
14	62872260	n-R5s47	rs50882161	C	-	C	-	A	downstream_gene_variant
14	62872316	n-R5s47	rs46838946	A	-	A	-	C	downstream_gene_variant
14	62872335	n-R5s47	rs46647315	T	-	T	-	C	downstream_gene_variant
14	62872346	n-R5s47	rs47532934	A	-	A	-	G	downstream_gene_variant
14	62872387	n-R5s47	rs50549413	C	-	C	-	A	downstream_gene_variant
14	62872453	n-R5s47	rs45946980	G	-	G	-	A	downstream_gene_variant
14	62872544	n-R5s47	rs46056484	C	-	C	-	T	downstream_gene_variant
14	62872548	n-R5s47	rs234523371	T	-	T	-	A	downstream_gene_variant
14	62872553	n-R5s47	rs51756393	C	-	C	-	T	downstream_gene_variant
14	62872624	n-R5s47	rs51252876	G	-	G	-	A	downstream_gene_variant
14	62872683	n-R5s47	rs253037177	T	-	T	-	G	downstream_gene_variant
14	62872746	n-R5s47	rs49762159	A	-	A	-	C	downstream_gene_variant
14	62872810	n-R5s47	rs52502170	T	-	T	-	C	downstream_gene_variant
14	62872881	n-R5s47	rs260790439	G	-	G	-	C	downstream_gene_variant
14	62873026	n-R5s47	rs49382832	T	-	T	-	C	downstream_gene_variant
14	62873028	n-R5s47	rs49086180	G	-	G	-	T	downstream_gene_variant
14	62873187	n-R5s47	rs259873311	C	-	C	-	T	downstream_gene_variant
14	62873236	n-R5s47	rs51373628	T	-	T	-	C	downstream_gene_variant
14	62873381	n-R5s47	rs30299636	A	-	A	-	G	downstream_gene_variant
14	62873404	n-R5s47	rs30502422	C	-	C	-	T	downstream_gene_variant
14	62873539	n-R5s47	rs31286057	A	-	A	-	G	downstream_gene_variant
14	62873583	n-R5s47	rs31117062	C	-	C	-	A	downstream_gene_variant
14	62873697	n-R5s47	rs30170713	T	-	T	-	C	downstream_gene_variant
14	62873707	n-R5s47	rs50420036	A	-	A	-	T	downstream_gene_variant
14	62873882	n-R5s47	rs30860037	T	-	T	-	C	downstream_gene_variant
14	62874050	n-R5s47	rs30208856	T	-	T	-	C	downstream_gene_variant
14	62874128	n-R5s47	rs30960467	T	-	T	-	C	downstream_gene_variant
14	62874134	n-R5s47	rs31218199	C	-	C	-	T	downstream_gene_variant
14	62874144	n-R5s47	rs30422069	C	-	C	-	A	downstream_gene_variant
14	62874166	n-R5s47	rs30680135	C	-	C	-	T	downstream_gene_variant
14	62874306	n-R5s47	rs30688172	A	-	A	-	G	downstream_gene_variant
14	62874309	n-R5s47	rs30867305	C	-	C	-	T	downstream_gene_variant
14	62874444	n-R5s47	rs30748369	G	-	G	-	T	downstream_gene_variant
14	62874491	n-R5s47	rs30405677	A	-	A	-	G	downstream_gene_variant
14	62874539	n-R5s47	rs30994366	T	-	T	-	C	downstream_gene_variant
14	62874581	n-R5s47	rs47075683	G	-	G	-	A	downstream_gene_variant
14	62874717	n-R5s47	rs47513199	C	-	C	-	T	downstream_gene_variant
14	62874757	n-R5s47	rs46357107	C	-	C	-	T	downstream_gene_variant
14	62874779	n-R5s47	rs50875646	G	-	G	-	A	downstream_gene_variant
14	62874783	n-R5s47	rs49236627	G	-	G	-	A	downstream_gene_variant
14	62958527	Wdfy2	rs30601150	T	downstream_gene_variant	T	downstream_gene_variant	C	-
14	62959078	Wdfy2	rs30972629	T	downstream_gene_variant	T	downstream_gene_variant	C	-
14	62959824	Wdfy2	rs30971709	C	downstream_gene_variant	C	downstream_gene_variant	T	-
14	62960390	Wdfy2	rs261428281	T	downstream_gene_variant	T	downstream_gene_variant	C	-
14	62961195	Wdfy2	rs30822915	T	downstream_gene_variant	T	downstream_gene_variant	A	-
14	62972664	Defb48	rs31396231	A	downstream_gene_variant	A	downstream_gene_variant	G	-
14	62973738	Defb48	rs30993952	C	downstream_gene_variant	C	downstream_gene_variant	A	-
14	62974100	Defb48	rs13482219	A	downstream_gene_variant	A	downstream_gene_variant	G	-
14	62974116	Defb48	rs48890560	T	-	T	-	C	downstream_gene_variant
14	62974860	Defb48	rs30404564	T	downstream_gene_variant	T	downstream_gene_variant	C	-
14	62976335	Defb48	rs31193159	C	-	C	-	T	downstream_gene_variant
14	62984414	Defb48	rs31426085	G	-	G	-	A	synonymous_variant
14	62985132	Defb48	rs108486868	C	-	C	-	A	upstream_gene_variant
14	62986657	Defb48	rs30862353	C	upstream_gene_variant	C	upstream_gene_variant	T	-
14	62986838	Defb48	rs45946896	C	upstream_gene_variant	C	upstream_gene_variant	A	-
14	62986849	Defb48	rs46850786	G	upstream_gene_variant	G	upstream_gene_variant	T	-
14	62987557	Defb48	rs3709218	A	upstream_gene_variant	A	upstream_gene_variant	G	-
14	62987564	Defb48	rs3709242	A	upstream_gene_variant	A	upstream_gene_variant	G	-
14	62988048	Defb48	rs48067418	G	upstream_gene_variant	G	upstream_gene_variant	A	-
14	62988639	Defb48	rs52086637	T	upstream_gene_variant	T	upstream_gene_variant	C	-
14	62989427	Defb48	rs30541719	G	upstream_gene_variant	G	upstream_gene_variant	A	-
14	62993261	Defb47	rs49009965	A	upstream_gene_variant	A	upstream_gene_variant	G	-
14	62993267	Defb47	rs51770764	C	upstream_gene_variant	C	upstream_gene_variant	T	-
14	62993284	Defb47	rs47269689	C	upstream_gene_variant	C	upstream_gene_variant	T	-
14	62993320	Defb47	-	T	upstream_gene_variant	T	upstream_gene_variant	C	-
14	62993533	Defb47	rs50489983	G	upstream_gene_variant	G	upstream_gene_variant	A	-
14	62993914	Defb47	rs48539469	C	upstream_gene_variant	C	upstream_gene_variant	T	-
14	62994233	Defb47	rs583751566	G	upstream_gene_variant	G	upstream_gene_variant	A	-
14	62994410	Defb47	rs234570611	C	upstream_gene_variant	C	upstream_gene_variant	A	-
14	62994504	Defb47	rs261226540	C	upstream_gene_variant	C	upstream_gene_variant	T	-
14	62994668	Defb47	rs48957526	A	upstream_gene_variant	A	upstream_gene_variant	G	-
14	62994672	Defb47	rs49039970	A	upstream_gene_variant	A	upstream_gene_variant	G	-
14	62994686	Defb47	rs49978287	C	upstream_gene_variant	C	upstream_gene_variant	A	-
14	62994699	Defb47	rs49664583	T	upstream_gene_variant	T	upstream_gene_variant	C	-
14	62994779	Defb47	rs49056060	G	upstream_gene_variant	G	upstream_gene_variant	A	-
14	62994793	Defb47	rs49689036	C	upstream_gene_variant	C	upstream_gene_variant	T	-
14	62994902	Defb47	rs50504876	A	upstream_gene_variant	A	upstream_gene_variant	G	-
14	62994996	Defb47	rs47407766	C	upstream_gene_variant	C	upstream_gene_variant	T	-
14	62995011	Defb47	rs46262785	A	upstream_gene_variant	A	upstream_gene_variant	T	-
14	62995022	Defb47	rs47203338	G	upstream_gene_variant	G	upstream_gene_variant	T	-
14	62995070	Defb47	rs46851226	T	upstream_gene_variant	T	upstream_gene_variant	C	-
14	62995171	Defb47	rs49228570	C	upstream_gene_variant	C	upstream_gene_variant	A	-
14	62995189	Defb47	rs47005004	A	upstream_gene_variant	A	upstream_gene_variant	G	-
14	62995223	Defb47	rs46893684	A	upstream_gene_variant	A	upstream_gene_variant	G	-
14	62995239	Defb47	rs49777512	C	upstream_gene_variant	C	upstream_gene_variant	T	-
14	62995246	Defb47	rs46806616	G	upstream_gene_variant	G	upstream_gene_variant	T	-
14	62995267	Defb47	rs49465758	A	upstream_gene_variant	A	upstream_gene_variant	G	-
14	62995269	Defb47	-	G	upstream_gene_variant	G	upstream_gene_variant	A	-
14	62995323	Defb47	rs52100714	T	upstream_gene_variant	T	upstream_gene_variant	A	-
14	62995327	Defb47	rs52573466	A	upstream_gene_variant	A	upstream_gene_variant	G	-
14	62995453	Defb47	rs253553457	A	upstream_gene_variant	A	upstream_gene_variant	G	-
14	62995638	Defb47	rs51768955	A	upstream_gene_variant	A	upstream_gene_variant	G	-
14	62995650	Defb47	rs222800054	T	upstream_gene_variant	T	upstream_gene_variant	G	-
14	62995662	Defb47	rs242726283	A	upstream_gene_variant	A	upstream_gene_variant	G	-
14	62995664	Defb47	-	C	upstream_gene_variant	C	upstream_gene_variant	A	-
14	62995688	Defb47	rs51039541	T	upstream_gene_variant	T	upstream_gene_variant	C	-
14	62995697	Defb47	rs48216298	C	upstream_gene_variant	C	upstream_gene_variant	A	-
14	62995703	Defb47	rs46690676	C	upstream_gene_variant	C	upstream_gene_variant	A	-
14	62995761	Defb47	rs216355480	C	upstream_gene_variant	C	upstream_gene_variant	T	-
14	62995783	Defb47	rs47137424	T	upstream_gene_variant	T	upstream_gene_variant	G	-
14	62995804	Defb47	rs46788811	T	upstream_gene_variant	T	upstream_gene_variant	A	-
14	62995857	Defb47	rs48776502	C	upstream_gene_variant	C	upstream_gene_variant	T	-
14	62995868	Defb47	rs46774319	A	upstream_gene_variant	A	upstream_gene_variant	G	-
14	62995943	Defb47	rs51516796	A	upstream_gene_variant	A	upstream_gene_variant	G	-
14	62996009	Defb47	rs46798924	G	upstream_gene_variant	G	upstream_gene_variant	A	-
14	62996170	Defb47	rs47585151	C	upstream_gene_variant	C	upstream_gene_variant	T	-
14	62996331	Defb47	rs51520218	A	upstream_gene_variant	A	upstream_gene_variant	G	-
14	62996341	Defb47	rs46556383	T	upstream_gene_variant	T	upstream_gene_variant	A	-
14	62996342	Defb47	rs48544682	T	upstream_gene_variant	T	upstream_gene_variant	G	-
14	62996456	Defb47	rs31188035	T	upstream_gene_variant	T	upstream_gene_variant	G	-
14	62996728	Defb47	rs50561556	T	upstream_gene_variant	T	upstream_gene_variant	G	-
14	62997446	Defb47	rs30948599	A	upstream_gene_variant	A	upstream_gene_variant	G	-
14	62997485	Defb47	rs30488253	A	upstream_gene_variant	A	upstream_gene_variant	G	-
14	62997517	Defb47	rs251684987	T	-	T	-	G	upstream_gene_variant
14	62997572	Defb47	rs31039597	A	upstream_gene_variant	A	upstream_gene_variant	G	-
14	62997845	Defb47	rs30959414	G	upstream_gene_variant	G	upstream_gene_variant	A	-
14	62997851	Defb47	rs31285354	G	upstream_gene_variant	G	upstream_gene_variant	A	-
14	62998027	Defb47	rs31398083	A	upstream_gene_variant	A	upstream_gene_variant	G	-
14	63003660	Defb47	rs30117521	G	downstream_gene_variant	G	downstream_gene_variant	A	-
14	63004339	Defb47	rs30436155	G	downstream_gene_variant	G	downstream_gene_variant	A	-
14	63005906	Defb47	rs30973400	C	downstream_gene_variant	C	downstream_gene_variant	T	-
14	63005921	Defb47	rs30973398	T	downstream_gene_variant	T	downstream_gene_variant	A	-
14	63005939	Defb47	rs30336351	G	downstream_gene_variant	G	downstream_gene_variant	A	-
14	63007136	Defb43	rs30538731	A	-	A	-	G	upstream_gene_variant
14	63007961	Defb43	rs30848968	G	upstream_gene_variant	G	upstream_gene_variant	A	-
14	63009123	Defb43	rs30847474	A	upstream_gene_variant	A	upstream_gene_variant	C	-
14	63010646	Defb43	rs30971301	G	-	G	-	C	upstream_gene_variant
14	63010689	Defb43	rs30971298	A	upstream_gene_variant	A	upstream_gene_variant	C	-
14	63011166	Defb43	rs30969820	C	-	C	-	T	upstream_gene_variant
14	63011685	Defb43	rs30969818	C	-	C	-	G	upstream_gene_variant
14	63011722	Defb43	rs30275047	G	upstream_gene_variant	G	upstream_gene_variant	A	-
14	63017855	Defb43	rs30487752	A	missense_variant	A	missense_variant	G	-
14	63017938	Defb43	rs31364819	T	3_prime_utr_variant	T	3_prime_utr_variant	G	-
14	63017940	Defb43	rs30948379	C	3_prime_utr_variant	C	3_prime_utr_variant	T	-
14	63019335	Defb43	rs30968608	C	downstream_gene_variant	C	downstream_gene_variant	T	-
14	63021425	Defb43	rs30968606	A	downstream_gene_variant	A	downstream_gene_variant	G	-
14	63021457	Defb43	rs31169101	A	downstream_gene_variant	A	downstream_gene_variant	G	-
14	63021882	Defb43	rs30610226	C	-	C	-	A	downstream_gene_variant
14	63021944	Defb43	rs6329320	A	downstream_gene_variant	A	downstream_gene_variant	T	-
14	63021966	Defb43	rs6329355	T	downstream_gene_variant	T	downstream_gene_variant	C	-
14	63022015	Defb43	rs6329844	A	downstream_gene_variant	A	downstream_gene_variant	C	-
14	63022075	Defb43	rs30423143	A	downstream_gene_variant	A	downstream_gene_variant	G	-
14	63022567	Defb43	rs30976514	C	downstream_gene_variant	C	downstream_gene_variant	T	-
14	63022627	Defb43	rs30975602	T	downstream_gene_variant	T	downstream_gene_variant	C	-
14	63022900	Defb43	rs30975600	C	downstream_gene_variant	C	downstream_gene_variant	A	-
14	63022955	Defb43	rs30975598	A	downstream_gene_variant	A	downstream_gene_variant	G	-
14	63022983	Defb43	rs30975596	A	downstream_gene_variant	A	downstream_gene_variant	G	-
14	63023002	Defb43	rs30975594	A	downstream_gene_variant	A	downstream_gene_variant	T	-
14	63023045	Defb43	rs50901424	G	downstream_gene_variant	G	downstream_gene_variant	A	-
14	63023050	Defb43	rs49074624	G	downstream_gene_variant	G	downstream_gene_variant	T	-
14	63029114	Defb30	rs48230280	T	downstream_gene_variant	T	downstream_gene_variant	G	-
14	63029172	Defb30	rs47672865	A	downstream_gene_variant	A	downstream_gene_variant	G	-
14	63029189	Defb30	rs47008463	G	downstream_gene_variant	G	downstream_gene_variant	C	-
14	63029194	Defb30	rs49773404	T	downstream_gene_variant	T	downstream_gene_variant	C	-
14	63029195	Defb30	rs47960483	G	-	G	-	A	downstream_gene_variant
14	63029348	Defb30	rs30969577	G	downstream_gene_variant	G	downstream_gene_variant	A	-
14	63029376	Defb30	rs30969575	T	downstream_gene_variant	T	downstream_gene_variant	G	-
14	63029389	Defb30	rs30968743	G	-	G	-	T	downstream_gene_variant
14	63029520	Defb30	rs49404754	G	downstream_gene_variant	G	downstream_gene_variant	A	-
14	63029524	Defb30	rs47655117	C	downstream_gene_variant	C	downstream_gene_variant	T	-
14	63029546	Defb30	rs50787531	C	downstream_gene_variant	C	downstream_gene_variant	G	-
14	63029552	Defb30	rs51921436	C	downstream_gene_variant	C	downstream_gene_variant	T	-
14	63029713	Defb30	rs224739602	C	-	C	-	A	downstream_gene_variant
14	63029716	Defb30	rs247815425	C	-	C	-	T	downstream_gene_variant
14	63029725	Defb30	rs47076212	T	downstream_gene_variant	T	downstream_gene_variant	C	-
14	63029726	Defb30	rs46043268	G	-	G	-	A	downstream_gene_variant
14	63029931	Defb30	rs46578454	G	downstream_gene_variant	G	downstream_gene_variant	A	-
14	63029941	Defb30	rs49256457	T	downstream_gene_variant	T	downstream_gene_variant	G	-
14	63030014	Defb30	rs51456245	C	downstream_gene_variant	C	downstream_gene_variant	A	-
14	63030049	Defb30	rs50327257	A	downstream_gene_variant	A	downstream_gene_variant	T	-
14	63030072	Defb30	rs46363345	A	downstream_gene_variant	A	downstream_gene_variant	G	-
14	63030091	Defb30	rs47853515	A	downstream_gene_variant	A	downstream_gene_variant	G	-
14	63030110	Defb30	-	A	downstream_gene_variant	A	downstream_gene_variant	G	-
14	63030140	Defb30	rs50169682	C	downstream_gene_variant	C	downstream_gene_variant	T	-
14	63030186	Defb30	rs49953313	A	downstream_gene_variant	A	downstream_gene_variant	T	-
14	63030220	Defb30	rs49582602	C	downstream_gene_variant	C	downstream_gene_variant	A	-
14	63030302	Defb30	rs30968737	A	downstream_gene_variant	A	downstream_gene_variant	G	-
14	63030335	Defb30	rs46884062	A	downstream_gene_variant	A	downstream_gene_variant	C	-
14	63030337	Defb30	rs30967833	C	downstream_gene_variant	C	downstream_gene_variant	T	-
14	63030592	Defb30	rs50937610	C	downstream_gene_variant	C	downstream_gene_variant	T	-
14	63030597	Defb30	rs241875872	G	downstream_gene_variant	G	downstream_gene_variant	A	-
14	63030601	Defb30	rs51067134	G	downstream_gene_variant	G	downstream_gene_variant	A	-
14	63030717	Defb30	rs51314965	A	downstream_gene_variant	A	downstream_gene_variant	G	-
14	63030730	Defb30	rs585207294	G	downstream_gene_variant	G	downstream_gene_variant	A	-
14	63030745	Defb30	rs47786673	T	downstream_gene_variant	T	downstream_gene_variant	C	-
14	63030799	Defb30	rs50484573	G	-	G	-	A	downstream_gene_variant
14	63030824	Defb30	rs50337920	G	-	G	-	A	downstream_gene_variant
14	63030926	Defb30	rs47677077	T	downstream_gene_variant	T	downstream_gene_variant	A	-
14	63030951	Defb30	rs48805965	C	downstream_gene_variant	C	downstream_gene_variant	A	-
14	63031108	Defb30	rs49168628	T	downstream_gene_variant	T	downstream_gene_variant	G	-
14	63031123	Defb30	rs48665114	C	downstream_gene_variant	C	downstream_gene_variant	T	-
14	63031124	Defb30	rs49219521	A	downstream_gene_variant	A	downstream_gene_variant	G	-
14	63031186	Defb30	rs214049317	T	downstream_gene_variant	T	downstream_gene_variant	G	-
14	63031224	Defb30	rs232868661	T	downstream_gene_variant	T	downstream_gene_variant	C	-
14	63031251	Defb30	rs52150595	T	downstream_gene_variant	T	downstream_gene_variant	C	-
14	63031285	Defb30	rs52489982	T	downstream_gene_variant	T	downstream_gene_variant	G	-
14	63031294	Defb30	rs52130274	C	downstream_gene_variant	C	downstream_gene_variant	A	-
14	63031377	Defb30	rs48234633	G	-	G	-	T	downstream_gene_variant
14	63031477	Defb30	rs52071464	C	downstream_gene_variant	C	downstream_gene_variant	T	-
14	63031538	Defb30	rs47241343	A	downstream_gene_variant	A	downstream_gene_variant	G	-
14	63031554	Defb30	rs52288005	G	downstream_gene_variant	G	downstream_gene_variant	A	-
14	63031558	Defb30	rs52392033	C	downstream_gene_variant	C	downstream_gene_variant	T	-
14	63031662	Defb30	rs49307066	A	downstream_gene_variant	A	downstream_gene_variant	G	-
14	63031672	Defb30	rs45818388	C	downstream_gene_variant	C	downstream_gene_variant	T	-
14	63031705	Defb30	rs46597548	G	downstream_gene_variant	G	downstream_gene_variant	C	-
14	63031745	Defb30	rs51818714	A	-	A	-	T	downstream_gene_variant
14	63031837	Defb30	rs51636399	C	downstream_gene_variant	C	downstream_gene_variant	A	-
14	63031859	Defb30	rs48746091	T	downstream_gene_variant	T	downstream_gene_variant	A	-
14	63031936	Defb30	rs45807959	G	downstream_gene_variant	G	downstream_gene_variant	A	-
14	63032015	Defb30	rs46803702	G	downstream_gene_variant	G	downstream_gene_variant	T	-
14	63032018	Defb30	rs46670938	A	downstream_gene_variant	A	downstream_gene_variant	T	-
14	63032144	Defb30	rs30821232	T	-	T	-	A	downstream_gene_variant
14	63032208	Defb30	rs248610970	G	downstream_gene_variant	G	downstream_gene_variant	A	-
14	63032266	Defb30	rs49998406	C	downstream_gene_variant	C	downstream_gene_variant	T	-
14	63032272	Defb30	rs47194823	T	downstream_gene_variant	T	downstream_gene_variant	A	-
14	63032317	Defb30	rs50845573	G	downstream_gene_variant	G	downstream_gene_variant	A	-
14	63032387	Defb30	rs51975759	A	downstream_gene_variant	A	downstream_gene_variant	G	-
14	63032594	Defb30	rs50457976	T	downstream_gene_variant	T	downstream_gene_variant	G	-
14	63032634	Defb30	rs51835541	T	downstream_gene_variant	T	downstream_gene_variant	C	-
14	63032811	Defb30	rs30967827	T	downstream_gene_variant	T	downstream_gene_variant	C	-
14	63032851	Defb30	rs30967825	T	downstream_gene_variant	T	downstream_gene_variant	C	-
14	63032888	Defb30	rs30975949	T	downstream_gene_variant	T	downstream_gene_variant	C	-
14	63032929	Defb30	rs30975947	G	downstream_gene_variant	G	downstream_gene_variant	A	-
14	63032943	Defb30	rs30975945	G	downstream_gene_variant	G	downstream_gene_variant	T	-
14	63033017	Defb30	rs30974683	T	downstream_gene_variant	T	downstream_gene_variant	A	-
14	63033045	Defb30	rs237534295	C	downstream_gene_variant	C	downstream_gene_variant	T	-
14	63033082	Defb30	rs30974679	T	downstream_gene_variant	T	downstream_gene_variant	G	-
14	63033176	Defb30	rs263231495	G	-	G	-	A	downstream_gene_variant
14	63033191	Defb30	rs30624610	C	downstream_gene_variant	C	downstream_gene_variant	T	-
14	63033295	Defb30	rs30847867	T	-	T	-	C	downstream_gene_variant
14	63033690	Defb30	rs51963392	G	downstream_gene_variant	G	downstream_gene_variant	A	-
14	63034151	Defb30	rs219749704	T	-	T	-	G*	3_prime_utr_variant downstream_gene_variant
14	63034259	Defb30	rs30496447	C	-	C	-	T*	3_prime_utr_variant downstream_gene_variant
14	63034380	Defb30	rs216909955	C*	3_prime_utr_variant downstream_gene_variant	C*	3_prime_utr_variant downstream_gene_variant	T	-
14	63034537	Defb30	rs30974675	T*	3_prime_utr_variant downstream_gene_variant	T*	3_prime_utr_variant downstream_gene_variant	C	-
14	63035037	Defb30	rs30303528	C	-	C	-	T	downstream_gene_variant
14	63035092	Defb30	rs30129307	T	downstream_gene_variant	T	downstream_gene_variant	C	-
14	63035184	Defb30	rs30901175	T	downstream_gene_variant	T	downstream_gene_variant	C	-
14	63035280	Defb30	rs31411307	C	downstream_gene_variant	C	downstream_gene_variant	T	-
14	63035421	Defb30	rs30447552	A	downstream_gene_variant	A	downstream_gene_variant	G	-
14	63037792	Defb30	rs30972707	A	synonymous_variant	A	synonymous_variant	G	-
14	63037899	Defb30	rs30972705	T	upstream_gene_variant	T	upstream_gene_variant	G	-
14	63038126	Defb30	rs30971793	T	upstream_gene_variant	T	upstream_gene_variant	C	-
14	63038143	Defb30	rs30269022	C	upstream_gene_variant	C	upstream_gene_variant	T	-
14	63038950	Defb30	rs31477201	T	upstream_gene_variant	T	upstream_gene_variant	G	-
14	63119426	Ctsb	rs31388471	G	upstream_gene_variant	G	upstream_gene_variant	A	-
14	63142385	Ctsb	rs13462709	C	-	C	-	T*	3_prime_utr_variant downstream_gene_variant
14	63182376	Fdft1	rs30629501	G	-	G	-	A*	upstream_gene_variant downstream_gene_variant
14	63236861	Gata4	rs30949650	C	-	C	-	T	downstream_gene_variant
14	63421620	Blk	rs30315330	T	upstream_gene_variant	T	upstream_gene_variant	G	-
14	63436435	Fam167a	rs45989034	C	-	C	-	A	5_prime_utr_variant
14	63452057	Fam167a	rs30922144	A	-	A	-	G	5_prime_utr_variant
14	63463272	Fam167a	rs30354001	G	-	G	-	A	3_prime_utr_variant
14	63463522	Fam167a	rs30384179	T	-	T	-	C	3_prime_utr_variant
14	63463822	Fam167a	rs30539619	T	-	T	-	G	3_prime_utr_variant
14	63463951	Fam167a	rs30938227	A	-	A	-	G	3_prime_utr_variant
14	63464389	Fam167a	rs30293968	T	-	T	-	A	3_prime_utr_variant
14	63464666	Fam167a	rs30827384	A	-	A	-	C	3_prime_utr_variant
14	63465181	Fam167a	rs30937382	G	-	G	-	T	3_prime_utr_variant
14	63465707	Fam167a	rs30528670	C	-	C	-	T	downstream_gene_variant
14	63465799	Fam167a	rs30470467	G	-	G	-	A	downstream_gene_variant
14	63465955	Fam167a	rs30435908	A	-	A	-	T	downstream_gene_variant
14	63465965	Fam167a	rs30269696	T	-	T	-	C	downstream_gene_variant
14	63466030	Fam167a	rs30768109	G	-	G	-	A	downstream_gene_variant
14	63466731	Fam167a	rs216140517	A	-	A	-	G	downstream_gene_variant
14	63466866	Fam167a	rs30936493	A	-	A	-	G	downstream_gene_variant
14	63467063	Fam167a	rs49889213	G	-	G	-	C	downstream_gene_variant
14	63467065	Fam167a	rs48173893	C	-	C	-	T	downstream_gene_variant
14	63468840	Fam167a	rs30191596	A	-	A	-	G	downstream_gene_variant
14	63469890	Fam167a	rs30391472	C	-	C	-	T	downstream_gene_variant
14	63470334	Fam167a	rs30159014	T	-	T	-	G	downstream_gene_variant
14	63470472	Fam167a	rs30942916	A	-	A	-	C	downstream_gene_variant
14	63487370	Tdh	rs48435727	C	-	C	-	T	downstream_gene_variant
14	63487453	Tdh	rs46846564	T	-	T	-	C	downstream_gene_variant
14	63487496	Tdh	rs47311877	C	-	C	-	G	downstream_gene_variant
14	63487655	Tdh	rs49493923	G	-	G	-	T	downstream_gene_variant
14	63487776	Tdh	rs45948497	G	-	G	-	T	downstream_gene_variant
14	63487934	Tdh	rs49949607	C	-	C	-	G	downstream_gene_variant
14	63488011	Tdh	rs48237595	G	-	G	-	A	downstream_gene_variant
14	63488052	Tdh	rs48047075	A	-	A	-	G	downstream_gene_variant
14	63488111	Tdh	rs51940469	A	-	A	-	G	downstream_gene_variant
14	63488216	Tdh	rs47708311	C	-	C	-	A	downstream_gene_variant
14	63488260	Tdh	rs49427607	G	-	G	-	A	downstream_gene_variant
14	63488301	Tdh	rs46493129	A	-	A	-	G	downstream_gene_variant
14	63488323	Tdh	rs48074451	A	-	A	-	G	downstream_gene_variant
14	63488388	Tdh	rs261121169	G	-	G	-	C	downstream_gene_variant
14	63488459	Tdh	rs108804573	C	-	C	-	T	downstream_gene_variant
14	63488543	Tdh	rs50013331	C	-	C	-	T	downstream_gene_variant
14	63488561	Tdh	rs51483368	T	-	T	-	C	downstream_gene_variant
14	63488563	Tdh	rs49975858	G	-	G	-	A	downstream_gene_variant
14	63488725	Gm17232	rs47398861	T	-	T	-	C*	upstream_gene_variant downstream_gene_variant
14	63488787	Gm17232	rs49452260	A	-	A	-	G*	upstream_gene_variant downstream_gene_variant
14	63488796	Gm17232	rs48938008	A	-	A	-	G*	upstream_gene_variant downstream_gene_variant
14	63488829	Gm17232	rs48862701	T	-	T	-	C*	upstream_gene_variant downstream_gene_variant
14	63488836	Gm17232	rs50899996	T	-	T	-	C*	upstream_gene_variant downstream_gene_variant
14	63488958	Gm17232	rs47860588	G	-	G	-	A*	upstream_gene_variant downstream_gene_variant
14	63488990	Gm17232	-	G	-	G	-	A*	upstream_gene_variant downstream_gene_variant
14	63489018	Gm17232	rs47619579	A	-	A	-	G*	upstream_gene_variant downstream_gene_variant
14	63489025	Gm17232	rs51036181	G	-	G	-	A*	upstream_gene_variant downstream_gene_variant
14	63489038	Gm17232	rs51022014	G	-	G	-	A*	upstream_gene_variant downstream_gene_variant
14	63489154	Gm17232	rs46340845	A	-	A	-	G*	upstream_gene_variant downstream_gene_variant
14	63489190	Gm17232	rs49671373	C	-	C	-	A*	upstream_gene_variant downstream_gene_variant
14	63489214	Gm17232	rs51194098	G	-	G	-	A*	upstream_gene_variant downstream_gene_variant
14	63489256	Gm17232	rs50158794	A	-	A	-	C*	upstream_gene_variant downstream_gene_variant
14	63489292	Gm17232	rs218519568	A	-	A	-	C*	upstream_gene_variant downstream_gene_variant
14	63489359	Gm17232	rs237539592	T	-	T	-	C*	upstream_gene_variant downstream_gene_variant
14	63489370	Gm17232	rs255899298	T	-	T	-	C*	upstream_gene_variant downstream_gene_variant
14	63489501	Gm17232	rs30939728	G	-	G	-	A*	upstream_gene_variant downstream_gene_variant
14	63489531	Gm17232	-	A	-	A	-	T*	upstream_gene_variant downstream_gene_variant
14	63489534	Gm17232	rs583862712	G	-	G	-	A*	upstream_gene_variant downstream_gene_variant
14	63489574	Gm17232	rs30939724	G	-	G	-	A*	upstream_gene_variant downstream_gene_variant
14	63489607	Gm17232	rs30938812	C	-	C	-	T*	upstream_gene_variant downstream_gene_variant
14	63489651	Gm17232	rs387310443	C	-	C	-	G*	upstream_gene_variant downstream_gene_variant
14	63489665	Gm17232	rs580003113	G	-	G	-	A*	upstream_gene_variant downstream_gene_variant
14	63489677	Gm17232	rs583231896	G	-	G	-	A*	upstream_gene_variant downstream_gene_variant
14	63489717	Gm17232	rs214876381	G	-	G	-	A*	upstream_gene_variant downstream_gene_variant
14	63489719	Gm17232	rs236382044	C	-	C	-	T*	upstream_gene_variant downstream_gene_variant
14	63489727	Gm17232	rs256320777	C	-	C	-	T*	upstream_gene_variant downstream_gene_variant
14	63489746	Gm17232	rs218089216	G	-	G	-	A*	upstream_gene_variant downstream_gene_variant
14	63489759	Gm17232	rs30938810	C	-	C	-	T*	upstream_gene_variant downstream_gene_variant
14	63491206	Gm17232	rs220836456	G	-	G	-	T*	upstream_gene_variant downstream_gene_variant
14	63491401	Gm17232	rs242425269	A	-	A	-	G*	upstream_gene_variant downstream_gene_variant
14	63491586	Gm17232	rs51765676	C	-	C	-	A*	upstream_gene_variant downstream_gene_variant
14	63491589	Gm17232	rs45867425	C	-	C	-	G*	upstream_gene_variant downstream_gene_variant
14	63491610	Gm17232	rs48717147	C	-	C	-	A*	upstream_gene_variant downstream_gene_variant
14	63491611	Gm17232	rs45996371	T	-	T	-	C*	upstream_gene_variant downstream_gene_variant
14	63491753	Gm17232	rs49354964	G	-	G	-	A*	upstream_gene_variant downstream_gene_variant
14	63491754	Gm17232	rs51482052	C	-	C	-	T*	upstream_gene_variant downstream_gene_variant
14	63491861	Gm17232	rs30936872	T	-	T	-	C*	upstream_gene_variant downstream_gene_variant
14	63491984	Gm17232	rs30936870	T	-	T	-	A*	upstream_gene_variant downstream_gene_variant
14	63491996	Gm17232	rs30936868	A	-	A	-	C*	upstream_gene_variant downstream_gene_variant
14	63492043	Gm17232	rs30936866	A	-	A	-	T*	upstream_gene_variant downstream_gene_variant
14	63492106	Gm17232	rs30936864	T	-	T	-	A*	upstream_gene_variant downstream_gene_variant
14	63492227	Gm17232	rs30935822	C	-	C	-	T*	upstream_gene_variant downstream_gene_variant
14	63492747	Tdh	rs30372412	T	-	T	-	C*	missense_variant 3_prime_utr_variant nmd_transcript_variant upstream_gene_variant downstream_gene_variant
14	63493842	Tdh	rs30935814	G	-	G	-	A*	synonymous_variant 3_prime_utr_variant nmd_transcript_variant downstream_gene_variant
14	63494406	Tdh	rs30191872	A	-	A	-	C*	missense_variant synonymous_variant nmd_transcript_variant downstream_gene_variant
14	63494579	Tdh	rs30413766	G	-	G	-	A*	nmd_transcript_variant downstream_gene_variant
14	63494590	Tdh	rs30550641	A	-	A	-	G*	nmd_transcript_variant downstream_gene_variant
14	63494977	Tdh	rs30934343	A	-	A	-	G*	nmd_transcript_variant downstream_gene_variant
14	63495068	Tdh	rs6283906	A	-	A	-	G*	nmd_transcript_variant downstream_gene_variant
14	63495514	Tdh	rs31365919	G	-	G	-	T*	nmd_transcript_variant downstream_gene_variant
14	63495610	Tdh	rs30818537	A	-	A	-	G*	nmd_transcript_variant downstream_gene_variant
14	63495921	Tdh	rs47965134	G	-	G	-	T	nmd_transcript_variant
14	63496162	Tdh	rs31399901	G	-	G	-	A	nmd_transcript_variant
14	63496167	Tdh	rs30193832	C	-	C	-	T	nmd_transcript_variant
14	63496723	Tdh	rs30364034	A	-	A	-	G	nmd_transcript_variant
14	63497230	Tdh	rs241719641	C	-	C	-	A*	nmd_transcript_variant upstream_gene_variant
14	63497397	Tdh	rs30933311	A	-	A	-	C*	nmd_transcript_variant upstream_gene_variant
14	63497801	Tdh	rs30933308	T	-	T	-	C*	nmd_transcript_variant upstream_gene_variant
14	63497952	Tdh	rs30933304	A	-	A	-	G*	nmd_transcript_variant upstream_gene_variant
14	63498148	Tdh	rs31027105	A	-	A	-	G*	nmd_transcript_variant upstream_gene_variant
14	63498166	Tdh	rs226156322	G	-	G	-	A*	nmd_transcript_variant upstream_gene_variant
14	63498699	Tdh	rs30721420	G	-	G	-	A*	nmd_transcript_variant upstream_gene_variant
14	63499365	Tdh	rs30809885	G	-	G	-	A*	nmd_transcript_variant upstream_gene_variant downstream_gene_variant
14	63500092	Tdh	rs30931533	C	-	C	-	T*	nmd_transcript_variant upstream_gene_variant downstream_gene_variant
14	63500391	Tdh	rs48852459	C	-	C	-	T*	upstream_gene_variant downstream_gene_variant
14	63500397	Tdh	rs48636686	A	-	A	-	T*	upstream_gene_variant downstream_gene_variant
14	63501400	Tdh	rs235820519	G	-	G	-	A*	upstream_gene_variant downstream_gene_variant
14	63501518	Tdh	rs30939092	G	-	G	-	A*	upstream_gene_variant downstream_gene_variant
14	63501829	Tdh	rs30939088	T	-	T	-	C*	upstream_gene_variant downstream_gene_variant
14	63502755	Tdh	rs31430271	A	-	A	-	G*	upstream_gene_variant downstream_gene_variant
14	63503033	Tdh	rs31201649	T	-	T	-	C*	upstream_gene_variant downstream_gene_variant
14	63503073	Tdh	rs30529940	C	-	C	-	T*	upstream_gene_variant downstream_gene_variant
14	63503236	Tdh	rs30579827	G	-	G	-	A*	upstream_gene_variant downstream_gene_variant
14	63503570	Tdh	rs265962873	G	-	G	-	A*	upstream_gene_variant downstream_gene_variant
14	63503604	Tdh	rs31017369	T	-	T	-	G*	upstream_gene_variant downstream_gene_variant
14	63503750	Tdh	rs30606760	C	-	C	-	T*	upstream_gene_variant downstream_gene_variant
14	63505060	Tdh	rs30108086	G	-	G	-	A	upstream_gene_variant
14	63508759	Tdh	rs30933409	C	-	C	-	T*	5_prime_utr_variant upstream_gene_variant
14	63509027	Tdh	rs30933405	C	-	C	-	T*	5_prime_utr_variant upstream_gene_variant
14	63509240	Tdh	rs30550863	A	-	A	-	G	upstream_gene_variant
14	63511472	Tdh	rs30201705	T	-	T	-	C	upstream_gene_variant
14	63511646	Tdh	rs31055844	A	-	A	-	T	upstream_gene_variant
14	63511991	Tdh	rs31284230	G	-	G	-	A	upstream_gene_variant
14	63512346	Tdh	rs256155168	T	-	T	-	C	upstream_gene_variant
14	64070525	Prss55	rs30772726	C	downstream_gene_variant	C	downstream_gene_variant	A	-
14	64070784	Prss55	rs30901299	T	downstream_gene_variant	T	downstream_gene_variant	A	-
14	64070923	Prss55	rs30649228	T	downstream_gene_variant	T	downstream_gene_variant	A	-
14	64071113	Prss55	rs30355085	C	downstream_gene_variant	C	downstream_gene_variant	T	-
14	64071115	Prss55	-	T	downstream_gene_variant	T	downstream_gene_variant	C	-
14	64071221	Prss55	rs6320037	C	downstream_gene_variant	C	downstream_gene_variant	T	-
14	64071224	Prss55	rs6320040	A	downstream_gene_variant	A	downstream_gene_variant	G	-
14	64071244	Prss55	rs6320080	T	downstream_gene_variant	T	downstream_gene_variant	C	-
14	64071335	Prss55	rs6320633	C	downstream_gene_variant	C	downstream_gene_variant	T	-
14	64071492	Prss55	rs6321309	A	downstream_gene_variant	A	downstream_gene_variant	T	-
14	64071921	Prss55	rs51421880	G	downstream_gene_variant	G	downstream_gene_variant	A	-
14	64071933	Prss55	rs51812452	A	downstream_gene_variant	A	downstream_gene_variant	C	-
14	64072251	Prss55	rs215798658	C	downstream_gene_variant	C	downstream_gene_variant	T	-
14	64072305	Prss55	rs264192681	T	downstream_gene_variant	T	downstream_gene_variant	C	-
14	64072333	Prss55	rs225704451	C	downstream_gene_variant	C	downstream_gene_variant	A	-
14	64072439	Prss55	rs46635835	T	downstream_gene_variant	T	downstream_gene_variant	G	-
14	64072536	Prss55	rs46899489	T	downstream_gene_variant	T	downstream_gene_variant	C	-
14	64072575	Prss55	rs50233063	A	downstream_gene_variant	A	downstream_gene_variant	G	-
14	64072836	Prss55	rs51609796	C	downstream_gene_variant	C	downstream_gene_variant	T	-
14	64072916	Prss55	rs50576760	C	downstream_gene_variant	C	downstream_gene_variant	G	-
14	64072944	Prss55	rs46795897	T	downstream_gene_variant	T	downstream_gene_variant	C	-
14	64072981	Prss55	rs48924083	A	downstream_gene_variant	A	downstream_gene_variant	T	-
14	64073048	Prss55	rs580031278	C	downstream_gene_variant	C	downstream_gene_variant	A	-
14	64073054	Prss55	rs582307221	G	downstream_gene_variant	G	downstream_gene_variant	T	-
14	64073055	Prss55	rs585401859	G	downstream_gene_variant	G	downstream_gene_variant	T	-
14	64073056	Prss55	-	T	downstream_gene_variant	T	downstream_gene_variant	G	-
14	64073069	Prss55	rs46935293	C	downstream_gene_variant	C	downstream_gene_variant	T	-
14	64073152	Prss55	rs48799703	A	downstream_gene_variant	A	downstream_gene_variant	G	-
14	64073263	Prss55	rs47717527	T	downstream_gene_variant	T	downstream_gene_variant	G	-
14	64073418	Prss55	rs52179041	A	downstream_gene_variant	A	downstream_gene_variant	G	-
14	64074235	Prss55	rs30881950	T	downstream_gene_variant	T	downstream_gene_variant	C	-
14	64074437	Prss55	rs31115670	A	downstream_gene_variant	A	downstream_gene_variant	G	-
14	64074678	Prss55	rs48558848	G	downstream_gene_variant	G	downstream_gene_variant	A	-
14	64074728	Prss55	rs30594364	A	downstream_gene_variant	A	downstream_gene_variant	C	-
14	64074958	Prss55	rs30902002	G	downstream_gene_variant	G	downstream_gene_variant	A	-
14	64076313	Prss55	rs30600213	G	downstream_gene_variant	G	downstream_gene_variant	A	-
14	64076314	Prss55	rs31450738	G	downstream_gene_variant	G	downstream_gene_variant	A	-
14	64076549	Prss55	rs30195146	G	downstream_gene_variant	G	downstream_gene_variant	A	-
14	64076613	Prss55	rs30522430	A	downstream_gene_variant	A	downstream_gene_variant	G	-
14	64078297	Prss55	rs31196235	C	downstream_gene_variant	C	downstream_gene_variant	G	-
14	64078884	Prss55	rs234318410	A	downstream_gene_variant	A	downstream_gene_variant	G	-
14	64078889	Prss55	rs250135809	T	downstream_gene_variant	T	downstream_gene_variant	C	-
14	64078995	Prss55	rs46376348	T	-	T	-	C	downstream_gene_variant
14	64079105	Prss55	rs47176568	T	-	T	-	C	downstream_gene_variant
14	64079295	Prss55	rs30887883	T	-	T	-	C*	missense_variant downstream_gene_variant
14	64082843	Prss51	rs30190108	G	upstream_gene_variant	G	upstream_gene_variant	A	-
14	64088119	Prss55	rs31188763	T	upstream_gene_variant	T	upstream_gene_variant	A	-
14	64088230	Prss55	rs30598759	C	upstream_gene_variant	C	upstream_gene_variant	T	-
14	64088776	Prss51	rs33884484	A	upstream_gene_variant	A	upstream_gene_variant	G	-
14	64088815	Prss51	rs33885447	A	upstream_gene_variant	A	upstream_gene_variant	C	-
14	64088969	Prss51	rs49352121	T	upstream_gene_variant	T	upstream_gene_variant	A	-
14	64090599	Prss51	rs33885047	G	upstream_gene_variant	G	upstream_gene_variant	A	-
14	64091962	Prss51	rs51322097	T	upstream_gene_variant	T	upstream_gene_variant	C	-
14	64092042	Prss51	rs49766507	G	upstream_gene_variant	G	upstream_gene_variant	A	-
14	64092233	Prss51	rs33885509	T	upstream_gene_variant	T	upstream_gene_variant	C	-
14	64092735	Prss51	rs229847379	A	upstream_gene_variant	A	upstream_gene_variant	T	-
14	64092976	Prss51	rs228046332	T	upstream_gene_variant	T	upstream_gene_variant	A	-
14	64092980	Prss51	rs214214733	T	upstream_gene_variant		-	C	-
14	64094094	Prss55	rs33885462	G	upstream_gene_variant	G	upstream_gene_variant	C	-
14	64094362	Prss55	rs33884869	G*	upstream_gene_variant downstream_gene_variant	G*	upstream_gene_variant downstream_gene_variant	A	-
14	64095428	4930471C04Rik	rs30400644	C	downstream_gene_variant	C	downstream_gene_variant	T	-
14	64095475	4930471C04Rik	rs107900875	G	downstream_gene_variant	G	downstream_gene_variant	A	-
14	64095715	4930471C04Rik	rs30534564	C	downstream_gene_variant	C	downstream_gene_variant	T	-
14	64097770	4930471C04Rik	rs33885390	C	downstream_gene_variant	C	downstream_gene_variant	T	-
14	64097771	4930471C04Rik	rs33885413	T	downstream_gene_variant	T	downstream_gene_variant	A	-
14	64097772	4930471C04Rik	rs33885040	T	downstream_gene_variant	T	downstream_gene_variant	C	-
14	64098015	4930471C04Rik	rs30117794	T	downstream_gene_variant	T	downstream_gene_variant	C	-
14	64098147	4930471C04Rik	rs30941680	T	downstream_gene_variant	T	downstream_gene_variant	C	-
14	64098201	4930471C04Rik	rs30389598	C	downstream_gene_variant	C	downstream_gene_variant	T	-
14	64098236	4930471C04Rik	rs30200060	T	downstream_gene_variant	T	downstream_gene_variant	A	-
14	64098242	4930471C04Rik	rs30783193	C	downstream_gene_variant	C	downstream_gene_variant	A	-
14	64098442	4930471C04Rik	rs30458985	A	downstream_gene_variant	A	downstream_gene_variant	G	-
14	64098716	4930471C04Rik	rs31533686	C	downstream_gene_variant	C	downstream_gene_variant	T	-
14	64098758	4930471C04Rik	rs31287282	C	downstream_gene_variant	C	downstream_gene_variant	T	-
14	64098860	4930471C04Rik	rs52201985	A	downstream_gene_variant	A	downstream_gene_variant	G	-
14	64099009	4930471C04Rik	rs31265194	A	downstream_gene_variant	A	downstream_gene_variant	G	-
14	64099289	Prss52	rs31306276	A*	upstream_gene_variant downstream_gene_variant	A*	upstream_gene_variant downstream_gene_variant	G	-
14	64099585	Prss52	rs30159611	C*	upstream_gene_variant downstream_gene_variant	C*	upstream_gene_variant downstream_gene_variant	T	-
14	64099914	Prss52	rs30221145	T*	upstream_gene_variant downstream_gene_variant	T*	upstream_gene_variant downstream_gene_variant	C	-
14	64100230	Prss52	rs30239963	G*	upstream_gene_variant downstream_gene_variant	G*	upstream_gene_variant downstream_gene_variant	A	-
14	64100235	Prss52	rs31263893	G*	upstream_gene_variant downstream_gene_variant	G*	upstream_gene_variant downstream_gene_variant	A	-
14	64100246	Prss52	rs30548780	A*	upstream_gene_variant downstream_gene_variant	A*	upstream_gene_variant downstream_gene_variant	G	-
14	64100250	Prss52	rs51305784	C	-	C	-	T*	upstream_gene_variant downstream_gene_variant
14	64100331	Prss52	rs48780396	A*	upstream_gene_variant downstream_gene_variant	A*	upstream_gene_variant downstream_gene_variant	C	-
14	64100824	Prss52	rs30899885	G	-	G	-	T*	upstream_gene_variant downstream_gene_variant
14	64100863	Prss52	rs31442700	G	-	G	-	A*	upstream_gene_variant downstream_gene_variant
14	64100917	Prss52	rs31384421	G	-	G	-	A*	upstream_gene_variant downstream_gene_variant
14	64101193	Prss52	rs48315166	T	-	T	-	C*	upstream_gene_variant downstream_gene_variant
14	64101257	Prss52	rs51642714	T	-	T	-	A*	upstream_gene_variant downstream_gene_variant
14	64101310	Prss52	rs259165778	A	-	A	-	G*	upstream_gene_variant downstream_gene_variant
14	64101318	Prss52	rs227310461	C	-	C	-	T*	upstream_gene_variant downstream_gene_variant
14	64101321	Prss52	rs247942366	A	-	A	-	G*	upstream_gene_variant downstream_gene_variant
14	64101450	Prss52	rs264967786	T	-	T	-	C*	upstream_gene_variant downstream_gene_variant
14	64101463	Prss52	rs227984519	G	-	G	-	A*	upstream_gene_variant downstream_gene_variant
14	64101499	Prss52	rs256629536	G	-	G	-	C*	upstream_gene_variant downstream_gene_variant
14	64101539	Prss52	rs255118335	C	-	C	-	T*	upstream_gene_variant downstream_gene_variant
14	64101576	Prss52	rs227365535	T	-	T	-	C*	upstream_gene_variant downstream_gene_variant
14	64101732	Prss52	rs31137991	T	-	T	-	A*	upstream_gene_variant downstream_gene_variant
14	64101784	Prss52	rs30550806	G	-	G	-	A*	upstream_gene_variant downstream_gene_variant
14	64101835	Prss52	rs47718825	T	-	T	-	C*	upstream_gene_variant downstream_gene_variant
14	64101847	Prss52	rs236839463	A	-	A	-	G*	upstream_gene_variant downstream_gene_variant
14	64101914	Prss52	rs31184119	C	-	C	-	T*	upstream_gene_variant downstream_gene_variant
14	64101972	Prss52	rs31400264	C	-	C	-	T*	upstream_gene_variant downstream_gene_variant
14	64102007	Prss52	rs31430690	G	-	G	-	C*	upstream_gene_variant downstream_gene_variant
14	64102051	Prss52	rs220411531	T	-	T	-	C*	upstream_gene_variant downstream_gene_variant
14	64102111	Prss52	rs31109644	T	-	T	-	C*	upstream_gene_variant downstream_gene_variant
14	64102222	Prss52	rs30772837	C	-	C	-	T*	upstream_gene_variant downstream_gene_variant
14	64102330	Prss52	rs47937850	T	-	T	-	C*	upstream_gene_variant downstream_gene_variant
14	64102530	Prss52	rs31040259	G	-	G	-	A*	upstream_gene_variant downstream_gene_variant
14	64102565	Prss52	rs31094447	C	-	C	-	T*	upstream_gene_variant downstream_gene_variant
14	64102593	Prss52	rs30591765	A	-	A	-	C*	upstream_gene_variant downstream_gene_variant
14	64102751	Prss52	rs48655226	C	-	C	-	A	upstream_gene_variant
14	64102781	Prss52	rs48767435	T	-	T	-	C	upstream_gene_variant
14	64102796	Prss52	rs50203981	G	-	G	-	A	upstream_gene_variant
14	64102923	Prss52	rs52280737	T	-	T	-	C	upstream_gene_variant
14	64102926	Prss52	rs217339054	A	-	A	-	G	upstream_gene_variant
14	64103153	Prss52	rs51107954	C	-	C	-	A	upstream_gene_variant
14	64103256	Prss52	rs46085774	C	-	C	-	A	upstream_gene_variant
14	64103297	Prss52	rs49221008	T	-	T	-	C	upstream_gene_variant
14	64103311	Prss52	rs48380139	C	-	C	-	A	upstream_gene_variant
14	64103332	Prss52	rs49500372	C	-	C	-	T	upstream_gene_variant
14	64103463	4930471C04Rik	rs48650062	G	-	G	-	A*	splice_region_variant upstream_gene_variant
14	64103554	Prss52	rs219348248	C	-	C	-	T	upstream_gene_variant
14	64103563	Prss52	rs239531145	G	-	G	-	A	upstream_gene_variant
14	64103601	Prss52	rs579133586	G	-	G	-	A	upstream_gene_variant
14	64103694	Prss52	rs45814162	C	-	C	-	T	upstream_gene_variant
14	64103704	Prss52	rs51983359	T	-	T	-	G	upstream_gene_variant
14	64103866	Prss52	rs48092224	T	-	T	-	C	upstream_gene_variant
14	64104496	4930471C04Rik	rs49607214	G	-	G	-	C	upstream_gene_variant
14	64104519	4930471C04Rik	rs48179345	T	-	T	-	C	upstream_gene_variant
14	64104559	4930471C04Rik	rs47344690	G	-	G	-	A	upstream_gene_variant
14	64104575	4930471C04Rik	rs49092605	T	-	T	-	C	upstream_gene_variant
14	64104612	4930471C04Rik	rs50318051	T	-	T	-	C	upstream_gene_variant
14	64104740	4930471C04Rik	rs52082338	A	-	A	-	T	upstream_gene_variant
14	64104744	4930471C04Rik	rs52575945	A	-	A	-	T	upstream_gene_variant
14	64104756	4930471C04Rik	rs386993165	A	-	A	-	T	upstream_gene_variant
14	64104788	4930471C04Rik	-	A	-	A	-	G	upstream_gene_variant
14	64104796	4930471C04Rik	rs255947866	T	-	T	-	C	upstream_gene_variant
14	64104905	4930471C04Rik	rs47634803	G	-	G	-	A	upstream_gene_variant
14	64104966	4930471C04Rik	rs50353755	T	-	T	-	C	upstream_gene_variant
14	64104986	4930471C04Rik	rs46519411	C	-	C	-	T	upstream_gene_variant
14	64104990	4930471C04Rik	rs51877419	C	-	C	-	G	upstream_gene_variant
14	64105013	4930471C04Rik	rs50476848	C	-	C	-	T	upstream_gene_variant
14	64105052	4930471C04Rik	rs49311764	A	-	A	-	C	upstream_gene_variant
14	64105128	4930471C04Rik	rs260043254	T	-	T	-	C	upstream_gene_variant
14	64105317	4930471C04Rik	rs219395456	C	-	C	-	T	upstream_gene_variant
14	64105405	4930471C04Rik	rs242313031	A	-	A	-	C	upstream_gene_variant
14	64105424	4930471C04Rik	rs48660801	C	-	C	-	T	upstream_gene_variant
14	64105521	4930471C04Rik	rs50350858	C	-	C	-	T	upstream_gene_variant
14	64105590	4930471C04Rik	rs46151053	G	-	G	-	A	upstream_gene_variant
14	64105667	4930471C04Rik	rs49561083	T	-	T	-	C	upstream_gene_variant
14	64105693	4930471C04Rik	rs47863249	G	-	G	-	C	upstream_gene_variant
14	64105696	4930471C04Rik	rs47610545	C	-	C	-	T	upstream_gene_variant
14	64105724	4930471C04Rik	rs51119096	T	upstream_gene_variant	T	upstream_gene_variant	C	-
14	64105782	4930471C04Rik	rs50594948	T	-	T	-	C	upstream_gene_variant
14	64105803	4930471C04Rik	rs50422925	C	-	C	-	T	upstream_gene_variant
14	64105916	4930471C04Rik	rs46776139	A	-	A	-	G	upstream_gene_variant
14	64105938	4930471C04Rik	rs51696741	C	-	C	-	G	upstream_gene_variant
14	64106089	4930471C04Rik	rs49566454	T	upstream_gene_variant	T	upstream_gene_variant	G	-
14	64106226	4930471C04Rik	rs51670335	C	-	C	-	G*	upstream_gene_variant downstream_gene_variant
14	64106323	4930471C04Rik	rs51414024	C	-	C	-	T*	upstream_gene_variant downstream_gene_variant
14	64106346	4930471C04Rik	rs45811270	C	-	C	-	G*	upstream_gene_variant downstream_gene_variant
14	64106574	4930471C04Rik	rs49420544	A	-	A	-	G*	upstream_gene_variant downstream_gene_variant
14	64106878	4930471C04Rik	rs46096294	C	-	C	-	T*	upstream_gene_variant downstream_gene_variant
14	64107082	4930471C04Rik	rs49958494	G	-	G	-	A*	upstream_gene_variant downstream_gene_variant
14	64107299	4930471C04Rik	rs47390100	T	-	T	-	C*	upstream_gene_variant downstream_gene_variant
14	64107932	4930471C04Rik	rs45675045	A	-	A	-	G*	upstream_gene_variant downstream_gene_variant
14	64108159	4930471C04Rik	rs52418487	A*	upstream_gene_variant downstream_gene_variant	A*	upstream_gene_variant downstream_gene_variant	G	-
14	64108767	4930471C04Rik	rs30659465	T	-	T	-	C*	upstream_gene_variant downstream_gene_variant
14	64114461	Prss52	rs48578707	A	downstream_gene_variant	A	downstream_gene_variant	G	-
14	64115700	Gm17116	rs33884738	A	-	A	-	G*	upstream_gene_variant downstream_gene_variant
14	64120942	Msra	rs30390094	C	downstream_gene_variant	C	downstream_gene_variant	T	-
14	64210431	Msra	rs31012190	C	synonymous_variant	C	synonymous_variant	T	-
14	64210466	Msra	rs30425928	A	missense_variant	A	missense_variant	T	-
14	64210473	Msra	rs30457381	A	synonymous_variant	A	synonymous_variant	G	-
14	66779547	Gm10032	rs51458180	A	upstream_gene_variant	A	upstream_gene_variant	G	-
14	66792666	Gm10032	rs30688173	C	-	C	-	A	missense_variant
14	66793039	Gm10032	rs30604436	C	-	C	-	A	3_prime_utr_variant
14	66793058	Gm10032	rs30895509	A	-	A	-	C	3_prime_utr_variant
14	66793171	Gm10032	rs30108523	A	-	A	-	C	3_prime_utr_variant
14	66793570	Gm10032	rs30446297	C	-	C	-	T	3_prime_utr_variant
14	66794453	Gm10032	rs50657153	C	downstream_gene_variant	C	downstream_gene_variant	T	-
14	66794522	Gm10032	rs31196570	A	downstream_gene_variant	A	downstream_gene_variant	T	-
14	66794751	Gm10032	rs30791526	T	downstream_gene_variant	T	downstream_gene_variant	C	-
14	66794779	Gm10032	rs31294999	G	downstream_gene_variant	G	downstream_gene_variant	A	-
14	66794832	Gm10032	rs13482230	G	downstream_gene_variant	G	downstream_gene_variant	A	-
14	66795064	Gm10032	rs30628474	T	downstream_gene_variant	T	downstream_gene_variant	A	-
14	66795151	Gm10032	rs30253897	T	downstream_gene_variant	T	downstream_gene_variant	A	-
14	66795380	Gm10032	rs30401932	A	downstream_gene_variant	A	downstream_gene_variant	T	-
14	66795618	Gm10032	rs225365077	G	downstream_gene_variant	G	downstream_gene_variant	C	-
14	66795806	Gm10032	rs262823888	G	downstream_gene_variant	G	downstream_gene_variant	A	-
14	66795822	Gm10032	rs226728992	C	downstream_gene_variant	C	downstream_gene_variant	A	-
14	66795828	Gm10032	rs254366237	C	downstream_gene_variant	C	downstream_gene_variant	T	-
14	66795846	Gm10032	rs217693714	A	downstream_gene_variant	A	downstream_gene_variant	T	-
14	66795853	Gm10032	rs238031071	G	downstream_gene_variant	G	downstream_gene_variant	C	-
14	66795872	Gm10032	rs262260325	C	downstream_gene_variant	C	downstream_gene_variant	T	-
14	66795936	Gm10032	rs50132566	A	downstream_gene_variant	A	downstream_gene_variant	C	-
14	66795954	Gm10032	rs48793976	C	downstream_gene_variant	C	downstream_gene_variant	T	-
14	66795984	Gm10032	rs50457873	T	downstream_gene_variant	T	downstream_gene_variant	G	-
14	66796026	Gm10032	rs47361633	G	downstream_gene_variant	G	downstream_gene_variant	C	-
14	66800600	Dpysl2	rs30115622	A	downstream_gene_variant	A	downstream_gene_variant	G	-
14	66870129	Gm5464	rs51634232	G	-	G	-	A*	3_prime_utr_variant upstream_gene_variant
14	66906521	Pnma2	rs45885513	A	-	A	-	G	upstream_gene_variant
14	66906551	Pnma2	rs49964927	G	-	G	-	A	upstream_gene_variant
14	66906700	Pnma2	rs52320907	T	upstream_gene_variant	T	upstream_gene_variant	C	-
14	66907356	Pnma2	rs31075555	A	-	A	-	C	upstream_gene_variant
14	66907618	Pnma2	rs30102071	G	upstream_gene_variant	G	upstream_gene_variant	A	-
14	66908014	Pnma2	rs30613537	G	-	G	-	C	upstream_gene_variant
14	66908018	Pnma2	rs31329592	C	-	C	-	T	upstream_gene_variant
14	66908040	Pnma2	rs30671415	C	-	C	-	T	upstream_gene_variant
14	66908120	Pnma2	rs31248322	A	upstream_gene_variant	A	upstream_gene_variant	T	-
14	66908201	Pnma2	rs31407565	G	upstream_gene_variant	G	upstream_gene_variant	A	-
14	66908593	Pnma2	rs31436469	C	-	C	-	G	upstream_gene_variant
14	66908965	Pnma2	rs52401351	A	-	A	-	G	upstream_gene_variant
14	66910984	Pnma2	rs30243452	T	-	T	-	C	upstream_gene_variant
14	66911140	Pnma2	rs31188494	G	-	G	-	A	upstream_gene_variant
14	66911282	Pnma2	rs30526314	T*	5_prime_utr_variant upstream_gene_variant	T*	5_prime_utr_variant upstream_gene_variant	C	-
14	66911421	Pnma2	rs31096762	G	-	G	-	A	upstream_gene_variant
14	66912527	Pnma2	rs30926550	G	-	G	-	A	upstream_gene_variant
14	66913388	Pnma2	rs31138796	T	upstream_gene_variant	T	upstream_gene_variant	C	-
14	66913410	Pnma2	rs30972215	A	upstream_gene_variant	A	upstream_gene_variant	G	-
14	66913492	Pnma2	rs30476293	G	-	G	-	T	upstream_gene_variant
14	66914163	Pnma2	rs233861405	C	-	C	-	A	upstream_gene_variant
14	66915137	Pnma2	rs47091225	A	downstream_gene_variant	A	downstream_gene_variant	G	-
14	66915394	Pnma2	rs215078882	A*	5_prime_utr_variant downstream_gene_variant	A*	5_prime_utr_variant downstream_gene_variant	G	-
14	66915486	Pnma2	rs50981549	C	downstream_gene_variant	C	downstream_gene_variant	T	-
14	66915574	Pnma2	rs49181573	A	downstream_gene_variant	A	downstream_gene_variant	T	-
14	66915927	Pnma2	rs49335942	A	-	A	-	G*	5_prime_utr_variant downstream_gene_variant
14	66915981	Pnma2	rs47311816	A*	5_prime_utr_variant downstream_gene_variant	A*	5_prime_utr_variant downstream_gene_variant	G	-
14	66916064	Pnma2	rs49855403	A*	5_prime_utr_variant downstream_gene_variant	A*	5_prime_utr_variant downstream_gene_variant	G	-
14	66916068	Pnma2	rs228143917	G*	5_prime_utr_variant downstream_gene_variant	G*	5_prime_utr_variant downstream_gene_variant	A	-
14	66916134	Pnma2	rs31269787	G	-	G	-	A*	synonymous_variant downstream_gene_variant
14	66916319	Pnma2	rs218806527	C*	missense_variant downstream_gene_variant	C*	missense_variant downstream_gene_variant	T	-
14	66916336	Pnma2	rs261717416	G*	missense_variant downstream_gene_variant	G*	missense_variant downstream_gene_variant	A	-
14	66916374	Pnma2	rs30477561	G*	synonymous_variant downstream_gene_variant	G*	synonymous_variant downstream_gene_variant	A	-
14	66916566	Pnma2	rs30179517	G	-	G	-	A*	synonymous_variant downstream_gene_variant
14	66916895	Pnma2	rs51829749	A*	missense_variant downstream_gene_variant	A*	missense_variant downstream_gene_variant	G	-
14	66916957	Pnma2	rs213604667	T*	missense_variant downstream_gene_variant	T*	missense_variant downstream_gene_variant	C	-
14	66917145	Pnma2	rs48457414	G*	missense_variant downstream_gene_variant	G*	missense_variant downstream_gene_variant	C	-
14	66917150	Pnma2	rs47442422	G*	missense_variant downstream_gene_variant	G*	missense_variant downstream_gene_variant	A	-
14	66917296	Pnma2	rs49099192	T*	3_prime_utr_variant downstream_gene_variant	T*	3_prime_utr_variant downstream_gene_variant	C	-
14	66917334	Pnma2	rs50814463	A*	3_prime_utr_variant downstream_gene_variant	A*	3_prime_utr_variant downstream_gene_variant	G	-
14	66917344	Pnma2	rs47709222	G*	3_prime_utr_variant downstream_gene_variant	G*	3_prime_utr_variant downstream_gene_variant	A	-
14	66917461	Pnma2	rs50630045	T	-	T	-	C*	3_prime_utr_variant downstream_gene_variant
14	66917477	Pnma2	rs46384968	T*	3_prime_utr_variant downstream_gene_variant	T*	3_prime_utr_variant downstream_gene_variant	C	-
14	66917491	Pnma2	rs49715275	A*	3_prime_utr_variant downstream_gene_variant	A*	3_prime_utr_variant downstream_gene_variant	T	-
14	66917503	Pnma2	rs51435370	A*	3_prime_utr_variant downstream_gene_variant	A*	3_prime_utr_variant downstream_gene_variant	G	-
14	66917644	Pnma2	rs49376160	T*	3_prime_utr_variant downstream_gene_variant	T*	3_prime_utr_variant downstream_gene_variant	C	-
14	66917646	Pnma2	rs51681864	G*	3_prime_utr_variant downstream_gene_variant	G*	3_prime_utr_variant downstream_gene_variant	A	-
14	66917690	Pnma2	rs50089125	A*	3_prime_utr_variant downstream_gene_variant	A*	3_prime_utr_variant downstream_gene_variant	G	-
14	66917753	Pnma2	rs47588463	C*	3_prime_utr_variant downstream_gene_variant	C*	3_prime_utr_variant downstream_gene_variant	T	-
14	66917766	Pnma2	rs49604377	C*	3_prime_utr_variant downstream_gene_variant	C*	3_prime_utr_variant downstream_gene_variant	T	-
14	66917815	Pnma2	rs50333649	C*	3_prime_utr_variant downstream_gene_variant	C*	3_prime_utr_variant downstream_gene_variant	T	-
14	66917896	Pnma2	rs48786213	A*	3_prime_utr_variant downstream_gene_variant	A*	3_prime_utr_variant downstream_gene_variant	G	-
14	66917935	Pnma2	rs49802573	C*	3_prime_utr_variant downstream_gene_variant	C*	3_prime_utr_variant downstream_gene_variant	T	-
14	66917950	Pnma2	rs50930561	G*	3_prime_utr_variant downstream_gene_variant	G*	3_prime_utr_variant downstream_gene_variant	C	-
14	66918108	Pnma2	rs49618852	C*	3_prime_utr_variant downstream_gene_variant	C*	3_prime_utr_variant downstream_gene_variant	T	-
14	66918112	Pnma2	rs50132722	T*	3_prime_utr_variant downstream_gene_variant	T*	3_prime_utr_variant downstream_gene_variant	C	-
14	66918130	Pnma2	rs586477292	A*	3_prime_utr_variant downstream_gene_variant	A*	3_prime_utr_variant downstream_gene_variant	G	-
14	66918131	Pnma2	-	A*	3_prime_utr_variant downstream_gene_variant	A*	3_prime_utr_variant downstream_gene_variant	G	-
14	66918134	Pnma2	rs255260992	C*	3_prime_utr_variant downstream_gene_variant	C*	3_prime_utr_variant downstream_gene_variant	G	-
14	66918255	Pnma2	rs51521104	T*	3_prime_utr_variant downstream_gene_variant	T*	3_prime_utr_variant downstream_gene_variant	C	-
14	66918282	Pnma2	rs239226977	A*	3_prime_utr_variant downstream_gene_variant	A*	3_prime_utr_variant downstream_gene_variant	G	-
14	66918293	Pnma2	rs264404143	T*	3_prime_utr_variant downstream_gene_variant	T*	3_prime_utr_variant downstream_gene_variant	C	-
14	66918481	Pnma2	rs45776797	C	-	C	-	T*	3_prime_utr_variant downstream_gene_variant
14	66918505	Pnma2	rs108806991	A*	3_prime_utr_variant downstream_gene_variant	A*	3_prime_utr_variant downstream_gene_variant	G	-
14	66918510	Pnma2	rs49174628	C*	3_prime_utr_variant downstream_gene_variant	C*	3_prime_utr_variant downstream_gene_variant	T	-
14	66918525	Pnma2	rs107932732	G*	3_prime_utr_variant downstream_gene_variant	G*	3_prime_utr_variant downstream_gene_variant	A	-
14	66918569	Pnma2	rs107846213	T*	3_prime_utr_variant downstream_gene_variant	T*	3_prime_utr_variant downstream_gene_variant	C	-
14	66918584	Pnma2	rs108155261	A*	3_prime_utr_variant downstream_gene_variant	A*	3_prime_utr_variant downstream_gene_variant	G	-
14	66918616	Pnma2	rs51263261	T	-	T	-	A*	3_prime_utr_variant downstream_gene_variant
14	66918627	Pnma2	rs108923043	C*	3_prime_utr_variant downstream_gene_variant	C*	3_prime_utr_variant downstream_gene_variant	T	-
14	66918702	Pnma2	rs264229489	C*	3_prime_utr_variant downstream_gene_variant	C*	3_prime_utr_variant downstream_gene_variant	T	-
14	66918704	Pnma2	rs244953238	C*	3_prime_utr_variant downstream_gene_variant	C*	3_prime_utr_variant downstream_gene_variant	T	-
14	66918718	Pnma2	rs46442825	A*	3_prime_utr_variant downstream_gene_variant	A*	3_prime_utr_variant downstream_gene_variant	T	-
14	66918719	Pnma2	rs47977012	A*	3_prime_utr_variant downstream_gene_variant	A*	3_prime_utr_variant downstream_gene_variant	T	-
14	66918777	Pnma2	rs49854139	G*	3_prime_utr_variant downstream_gene_variant	G*	3_prime_utr_variant downstream_gene_variant	C	-
14	66918784	Pnma2	rs227680343	T*	3_prime_utr_variant downstream_gene_variant	T*	3_prime_utr_variant downstream_gene_variant	A	-
14	66918785	Pnma2	rs254973096	T*	3_prime_utr_variant downstream_gene_variant	T*	3_prime_utr_variant downstream_gene_variant	A	-
14	66918786	Pnma2	rs218391395	T*	3_prime_utr_variant downstream_gene_variant	T*	3_prime_utr_variant downstream_gene_variant	A	-
14	66918787	Pnma2	rs229322118	T*	3_prime_utr_variant downstream_gene_variant	T*	3_prime_utr_variant downstream_gene_variant	A	-
14	66918788	Pnma2	rs253317579	T*	3_prime_utr_variant downstream_gene_variant	T*	3_prime_utr_variant downstream_gene_variant	A	-
14	66918864	Pnma2	rs52096136	T*	3_prime_utr_variant downstream_gene_variant	T*	3_prime_utr_variant downstream_gene_variant	C	-
14	66919068	Pnma2	rs49549673	T*	3_prime_utr_variant downstream_gene_variant	T*	3_prime_utr_variant downstream_gene_variant	C	-
14	66919081	Pnma2	rs49226473	T*	3_prime_utr_variant downstream_gene_variant	T*	3_prime_utr_variant downstream_gene_variant	C	-
14	66919160	Pnma2	rs52029441	G	-	G	-	T*	3_prime_utr_variant downstream_gene_variant
14	66919188	Pnma2	rs49626395	A	-	A	-	G*	3_prime_utr_variant downstream_gene_variant
14	66919371	Pnma2	rs48060787	G	-	G	-	A*	3_prime_utr_variant downstream_gene_variant
14	66919431	Pnma2	rs48509941	C	-	C	-	T*	3_prime_utr_variant downstream_gene_variant
14	66919517	Pnma2	rs48380178	A	-	A	-	G*	3_prime_utr_variant downstream_gene_variant
14	66919572	Pnma2	rs51678100	A	-	A	-	G*	3_prime_utr_variant downstream_gene_variant
14	66919588	Pnma2	rs50443536	T	-	T	-	C*	3_prime_utr_variant downstream_gene_variant
14	66919654	Pnma2	rs47482835	A	-	A	-	C*	3_prime_utr_variant downstream_gene_variant
14	66919655	Pnma2	rs107833504	G	-	G	-	T*	3_prime_utr_variant downstream_gene_variant
14	66919708	Pnma2	rs52024992	T	-	T	-	C*	3_prime_utr_variant downstream_gene_variant
14	66919730	Pnma2	rs51107849	A	-	A	-	G*	3_prime_utr_variant downstream_gene_variant
14	66919875	Pnma2	rs46962905	A	-	A	-	C*	3_prime_utr_variant downstream_gene_variant
14	66919903	Pnma2	rs49466856	C	-	C	-	A*	3_prime_utr_variant downstream_gene_variant
14	66919916	Pnma2	rs51003986	G	-	G	-	A*	3_prime_utr_variant downstream_gene_variant
14	66919932	Pnma2	rs49676304	A	-	A	-	T*	3_prime_utr_variant downstream_gene_variant
14	66919958	Pnma2	rs50071480	A	-	A	-	G*	3_prime_utr_variant downstream_gene_variant
14	66920026	Pnma2	rs48452090	C	-	C	-	A*	3_prime_utr_variant downstream_gene_variant
14	66920060	Pnma2	rs47505368	G	-	G	-	T	downstream_gene_variant
14	66920123	Pnma2	rs51351719	A	-	A	-	G	downstream_gene_variant
14	66920152	Pnma2	rs47285172	G	-	G	-	A	downstream_gene_variant
14	66920177	Pnma2	rs47490811	A	-	A	-	G	downstream_gene_variant
14	66920227	Pnma2	rs47388608	C	-	C	-	G	downstream_gene_variant
14	66920807	Pnma2	rs48356877	G	-	G	-	A	downstream_gene_variant
14	66920813	Pnma2	rs45865476	G	-	G	-	A	downstream_gene_variant
14	66920963	Pnma2	rs263248010	T	-	T	-	G	downstream_gene_variant
14	66921015	Pnma2	rs229401682	A	-	A	-	G	downstream_gene_variant
14	66921017	Pnma2	rs246740248	G	-	G	-	T	downstream_gene_variant
14	66921029	Pnma2	rs212942307	C	-	C	-	G	downstream_gene_variant
14	66921071	Pnma2	rs253863386	T	-	T	-	G	downstream_gene_variant
14	66921112	Pnma2	rs49409045	G	-	G	-	C	downstream_gene_variant
14	66921138	Pnma2	rs251863206	A	-	A	-	G	downstream_gene_variant
14	66921146	Pnma2	rs214693102	T	-	T	-	G	downstream_gene_variant
14	66921184	Pnma2	rs52504022	A	-	A	-	G	downstream_gene_variant
14	66921305	Pnma2	rs52337134	C	-	C	-	A	downstream_gene_variant
14	66921423	Pnma2	rs46583353	G	-	G	-	A	downstream_gene_variant
14	66921493	Pnma2	rs235330644	T	-	T	-	C	downstream_gene_variant
14	66921732	Pnma2	rs46030534	C	-	C	-	A	downstream_gene_variant
14	66921992	Pnma2	rs240743148	C	-	C	-	T	downstream_gene_variant
14	66922021	Pnma2	rs46885106	T	-	T	-	G	downstream_gene_variant
14	66922079	Pnma2	rs47292320	C	-	C	-	T	downstream_gene_variant
14	66922163	Pnma2	rs51756171	C	-	C	-	T	downstream_gene_variant
14	66922174	Pnma2	rs47678515	T	-	T	-	C	downstream_gene_variant
14	66922200	Pnma2	rs49619739	G	-	G	-	A	downstream_gene_variant
14	66922261	Pnma2	rs48864931	G	-	G	-	T	downstream_gene_variant
14	66922325	Pnma2	rs49540479	G	-	G	-	T	downstream_gene_variant
14	66922350	Pnma2	rs49146700	G	-	G	-	A	downstream_gene_variant
14	66922409	Pnma2	rs51615233	G	-	G	-	A	downstream_gene_variant
14	66922591	Pnma2	rs48774380	A	-	A	-	G	downstream_gene_variant
14	66922592	Pnma2	rs49779710	G	-	G	-	A	downstream_gene_variant
14	66922599	Pnma2	rs49480872	G	-	G	-	A	downstream_gene_variant
14	66922664	Pnma2	rs50424766	A	-	A	-	T	downstream_gene_variant
14	66922786	Pnma2	rs262542968	C	-	C	-	T	downstream_gene_variant
14	66922854	Pnma2	rs49821325	T	-	T	-	C	downstream_gene_variant
14	66922858	Pnma2	rs49704009	A	-	A	-	G	downstream_gene_variant
14	66923068	Pnma2	rs46833008	C	-	C	-	A	downstream_gene_variant
14	66923080	Pnma2	rs49053300	C	-	C	-	T	downstream_gene_variant
14	66923116	Pnma2	rs47263072	C	-	C	-	T	downstream_gene_variant
14	66923141	Pnma2	rs46645262	T	-	T	-	C	downstream_gene_variant
14	66923232	Pnma2	rs46863999	C	-	C	-	T	downstream_gene_variant
14	66923322	Pnma2	rs51867272	C	-	C	-	T	downstream_gene_variant
14	66923357	Pnma2	rs47673284	C	-	C	-	T	downstream_gene_variant
14	66923442	Pnma2	rs51261858	C	-	C	-	T	downstream_gene_variant
14	66923506	Pnma2	rs48480173	C	-	C	-	A	downstream_gene_variant
14	66923590	Pnma2	rs48040456	T	-	T	-	A	downstream_gene_variant
14	66923956	Pnma2	rs30916721	A	-	A	-	C	downstream_gene_variant
14	66923960	Pnma2	rs30293984	G	-	G	-	C	downstream_gene_variant
14	66924210	Pnma2	rs30955211	A	-	A	-	C	downstream_gene_variant
14	66924281	Pnma2	rs30797105	T	-	T	-	C	downstream_gene_variant
14	66924483	Pnma2	rs46721154	G	-	G	-	T	downstream_gene_variant
14	66924562	Pnma2	rs47106599	T	-	T	-	C	downstream_gene_variant
14	66924640	Pnma2	rs50746589	A	-	A	-	G	downstream_gene_variant
14	66924820	Pnma2	rs30284181	A	-	A	-	G	downstream_gene_variant
14	66992062	Bnip3l	rs31238992	A	-	A	-	G*	upstream_gene_variant downstream_gene_variant
14	67010965	Bnip3l	rs30292475	C	-	C	-	A*	upstream_gene_variant downstream_gene_variant
14	68077620	Nefm	rs31128656	G	-	G	-	A	downstream_gene_variant
14	68077655	Nefm	rs31127632	T	-	T	-	A	downstream_gene_variant
14	68077760	Nefm	-	T	-	T	-	A	downstream_gene_variant
14	68077770	Nefm	rs31127629	T	-	T	-	G	downstream_gene_variant
14	68077867	Nefm	rs31127627	A	-	A	-	G	downstream_gene_variant
14	68077903	Nefm	rs31127624	C	-	C	-	A	downstream_gene_variant
14	68077921	Nefm	rs31126672	A	-	A	-	G	downstream_gene_variant
14	68078038	Nefm	rs50023306	T	-	T	-	C	downstream_gene_variant
14	68078108	Nefm	rs51901998	T	-	T	-	G	downstream_gene_variant
14	68078202	Nefm	rs31126670	T	-	T	-	C	downstream_gene_variant
14	68078282	Nefm	rs30635558	G	-	G	-	T	downstream_gene_variant
14	68078305	Nefm	rs31196324	C	-	C	-	T	downstream_gene_variant
14	68078381	Nefm	rs30290356	C	-	C	-	A	downstream_gene_variant
14	68078382	Nefm	rs30146896	G	-	G	-	A	downstream_gene_variant
14	68078752	Nefm	rs30727492	C	-	C	-	T	downstream_gene_variant
14	68078973	Nefl	rs31126667	G	-	G	-	C*	upstream_gene_variant downstream_gene_variant
14	68078974	Nefl	rs30491433	G	-	G	-	T*	upstream_gene_variant downstream_gene_variant
14	68079176	Nefl	rs30100923	A	-	A	-	G*	upstream_gene_variant downstream_gene_variant
14	68079381	Nefl	rs31125728	G	-	G	-	A*	upstream_gene_variant downstream_gene_variant
14	68079417	Nefl	rs31125726	G	-	G	-	T*	upstream_gene_variant downstream_gene_variant
14	68079507	Nefl	rs31125724	C	-	C	-	T*	upstream_gene_variant downstream_gene_variant
14	68079829	Nefl	rs30456807	A	-	A	-	T*	upstream_gene_variant downstream_gene_variant
14	68079850	Nefl	rs30464290	A	-	A	-	T*	upstream_gene_variant downstream_gene_variant
14	68079861	Nefl	rs30965676	G	-	G	-	T*	upstream_gene_variant downstream_gene_variant
14	68079898	Nefl	rs30848468	T	-	T	-	C*	upstream_gene_variant downstream_gene_variant
14	68079949	Nefl	rs31133925	C	-	C	-	T*	upstream_gene_variant downstream_gene_variant
14	68080126	Nefl	rs30731634	C	-	C	-	T*	upstream_gene_variant downstream_gene_variant
14	68080408	Nefl	rs30773807	G	-	G	-	A*	upstream_gene_variant downstream_gene_variant
14	68080456	Nefl	rs30356482	A	-	A	-	G*	upstream_gene_variant downstream_gene_variant
14	68080470	Nefl	rs31187620	T	-	T	-	G*	upstream_gene_variant downstream_gene_variant
14	68080925	Nefl	rs30424166	G	-	G	-	A*	upstream_gene_variant downstream_gene_variant
14	68080980	Nefl	rs30302218	G	-	G	-	T*	upstream_gene_variant downstream_gene_variant
14	68080995	Nefl	rs30803742	G	-	G	-	A*	upstream_gene_variant downstream_gene_variant
14	68081162	Nefl	rs47760450	C	-	C	-	T*	upstream_gene_variant downstream_gene_variant
14	68081230	Nefl	rs31132545	G	-	G	-	A*	upstream_gene_variant downstream_gene_variant
14	68081401	Nefl	rs31132544	A	-	A	-	G*	upstream_gene_variant downstream_gene_variant
14	68081487	Nefl	rs31131613	G	-	G	-	T*	upstream_gene_variant downstream_gene_variant
14	68081587	Nefl	rs51674590	A	-	A	-	G*	upstream_gene_variant downstream_gene_variant
14	68081595	Nefl	rs49055206	G	-	G	-	A*	upstream_gene_variant downstream_gene_variant
14	68081612	Nefl	rs50447193	T	-	T	-	C*	upstream_gene_variant downstream_gene_variant
14	68081620	Nefl	rs31131609	A	-	A	-	C*	upstream_gene_variant downstream_gene_variant
14	68081636	Nefl	rs31131607	C	-	C	-	T*	upstream_gene_variant downstream_gene_variant
14	68081699	Nefl	rs31131605	G	-	G	-	A*	upstream_gene_variant downstream_gene_variant
14	68081737	Nefl	rs387184486	C	-	C	-	G*	upstream_gene_variant downstream_gene_variant
14	68081741	Nefl	rs387497809	C	-	C	-	G*	upstream_gene_variant downstream_gene_variant
14	68081745	Nefl	rs587241966	C	-	C	-	G*	upstream_gene_variant downstream_gene_variant
14	68081845	Nefl	rs578893828	G	-	G	-	C*	upstream_gene_variant downstream_gene_variant
14	68081851	Nefl	rs582647569	G	-	G	-	C*	upstream_gene_variant downstream_gene_variant
14	68081959	Nefl	rs31130473	G	-	G	-	A*	upstream_gene_variant downstream_gene_variant
14	68081982	Nefl	rs31130471	A	-	A	-	G*	upstream_gene_variant downstream_gene_variant
14	68082016	Nefl	rs580641020	T	-	T	-	C*	upstream_gene_variant downstream_gene_variant
14	68082021	Nefl	rs226711182	G	-	G	-	C*	upstream_gene_variant downstream_gene_variant
14	68082103	Nefl	rs51947555	T	-	T	-	A*	upstream_gene_variant downstream_gene_variant
14	68082125	Nefl	rs48007223	T	-	T	-	C*	upstream_gene_variant downstream_gene_variant
14	68082188	Nefl	rs30300312	T	-	T	-	A*	upstream_gene_variant downstream_gene_variant
14	68082206	Nefl	rs31130468	G	-	G	-	C*	upstream_gene_variant downstream_gene_variant
14	68082443	Nefl	rs30958633	A	-	A	-	G*	upstream_gene_variant downstream_gene_variant
14	68082560	Nefl	rs31100942	A	-	A	-	G*	upstream_gene_variant downstream_gene_variant
14	68082631	Nefm	rs30840341	C	-	C	-	A*	3_prime_utr_variant upstream_gene_variant
14	68082893	Nefm	rs30335272	C	-	C	-	T*	3_prime_utr_variant upstream_gene_variant
14	68082965	Nefm	rs31082871	T	-	T	-	A*	3_prime_utr_variant upstream_gene_variant
14	68082970	Nefm	rs30632249	A	-	A	-	G*	3_prime_utr_variant upstream_gene_variant
14	68083181	Nefm	rs31129339	C	-	C	-	T*	3_prime_utr_variant upstream_gene_variant
14	68083612	Nefm	rs30741067	A	-	A	-	G*	3_prime_utr_variant upstream_gene_variant
14	68083713	Nefm	rs30410975	T	-	T	-	C*	3_prime_utr_variant upstream_gene_variant
14	68084145	Nefl	rs31128102	T	-	T	-	C*	synonymous_variant 3_prime_utr_variant
14	68084151	Nefl	rs13462952	T	-	T	-	G*	synonymous_variant 3_prime_utr_variant
14	68087475	Nefl	rs30501929	G	-	G	-	A	3_prime_utr_variant
14	68088112	Nefl	rs30938259	C	-	C	-	T	3_prime_utr_variant
14	68088128	Nefl	rs31133323	A	-	A	-	G	3_prime_utr_variant
14	68088498	Nefl	rs31133321	T	-	T	-	A	3_prime_utr_variant
14	68088639	Nefl	rs31133317	T	-	T	-	C	3_prime_utr_variant
14	68088803	Nefl	rs31133315	T	-	T	-	C	3_prime_utr_variant
14	68088818	Nefl	rs250392807	A	-	A	-	G	3_prime_utr_variant
14	68088840	Nefl	rs31132523	T	-	T	-	C	3_prime_utr_variant
14	68088880	Nefl	rs31132521	G	-	G	-	A	3_prime_utr_variant
14	68088962	Nefl	rs31132519	C	-	C	-	T	3_prime_utr_variant
14	68089053	Nefl	rs51505376	C	-	C	-	T	3_prime_utr_variant
14	68089428	Nefl	rs50491070	A	-	A	-	G	downstream_gene_variant
14	68089483	Nefl	rs50228325	C	-	C	-	G	downstream_gene_variant
14	68089598	Nefl	rs46347153	C	-	C	-	T	downstream_gene_variant
14	68089644	Nefl	rs48720951	A	-	A	-	G	downstream_gene_variant
14	68089652	Nefl	rs47127994	T	-	T	-	G	downstream_gene_variant
14	68090065	Nefl	rs223811025	G	-	G	-	A	downstream_gene_variant
14	68090092	Nefl	rs256742762	T	-	T	-	C	downstream_gene_variant
14	68090225	Nefl	rs262488394	G	-	G	-	T	downstream_gene_variant
14	68090344	Nefl	rs31482299	T	-	T	-	A	downstream_gene_variant
14	68090639	Nefl	rs51391471	A	-	A	-	G	downstream_gene_variant
14	68090755	Nefl	rs51868792	G	-	G	-	A	downstream_gene_variant
14	68091123	Nefl	rs46266748	G	-	G	-	C	downstream_gene_variant
14	68091170	Nefl	rs47051653	T	-	T	-	C	downstream_gene_variant
14	68091195	Nefl	rs51158804	T	-	T	-	G	downstream_gene_variant
14	68091761	Nefl	rs216525685	A	-	A	-	G	downstream_gene_variant
14	68091834	Nefl	rs241429875	C	-	C	-	G	downstream_gene_variant
14	68092015	Nefl	rs30794159	T	-	T	-	C	downstream_gene_variant
14	68092212	Nefl	rs30478597	G	-	G	-	A	downstream_gene_variant
14	68092486	Nefl	rs30837348	C	-	C	-	A	downstream_gene_variant
14	68092506	Nefl	rs30536313	C	-	C	-	A	downstream_gene_variant
14	68092987	Nefl	rs30406055	G	-	G	-	A	downstream_gene_variant
14	68093359	Nefl	rs31187044	G	-	G	-	A	downstream_gene_variant
14	68093374	Nefl	rs30629349	G	-	G	-	A	downstream_gene_variant
14	68093385	Nefl	rs30158680	A	-	A	-	G	downstream_gene_variant
14	68093394	Nefl	rs31193509	G	-	G	-	C	downstream_gene_variant
14	68093645	Nefl	rs264767916	A	-	A	-	G	downstream_gene_variant
14	68093786	Nefl	rs387357094	T	-	T	-	A	downstream_gene_variant
14	68093787	Nefl	rs387719149	G	-	G	-	C	downstream_gene_variant
14	68093826	Nefl	rs232616223	T	-	T	-	C	downstream_gene_variant
14	68094050	Nefl	rs248308972	G	-	G	-	A	downstream_gene_variant
14	68114331	Nefm	rs30969345	G	-	G	-	A	downstream_gene_variant
14	68114332	Nefm	rs31379027	C	-	C	-	A	downstream_gene_variant
14	68114360	Nefm	rs30646780	T	-	T	-	C	downstream_gene_variant
14	68114983	Nefm	rs31126471	T	-	T	-	C	downstream_gene_variant
14	68115201	Nefm	rs30109008	C	-	C	-	T	downstream_gene_variant
14	68115573	Nefm	rs30166845	A	-	A	-	C	downstream_gene_variant
14	68115803	Nefm	rs30244077	G	-	G	-	A	downstream_gene_variant
14	68115805	Nefm	rs30175020	G	-	G	-	A	downstream_gene_variant
14	68116080	Nefm	rs30827275	G	-	G	-	A	downstream_gene_variant
14	68116421	Nefm	rs31008299	G	-	G	-	A	downstream_gene_variant
14	68116601	Nefm	rs31489350	A	-	A	-	C	downstream_gene_variant
14	68116620	Nefm	rs253534650	C	-	C	-	T	downstream_gene_variant
14	68116633	Nefm	rs31278474	G	-	G	-	C	downstream_gene_variant
14	68117357	Nefm	rs31133606	T	-	T	-	G	downstream_gene_variant
14	68117630	Nefm	rs31133604	T	-	T	-	C	downstream_gene_variant
14	68117670	Nefm	rs31132732	A	-	A	-	G	downstream_gene_variant
14	68117747	Nefm	rs48379540	T	-	T	-	C	downstream_gene_variant
14	68117827	Nefm	-	G	-	G	-	A	downstream_gene_variant
14	68117918	Nefm	rs50569485	G	-	G	-	A	downstream_gene_variant
14	68117923	Nefm	rs50691225	G	-	G	-	A	downstream_gene_variant
14	68117975	Nefm	rs52294061	G	-	G	-	T	downstream_gene_variant
14	68118025	Nefm	rs47314936	G	-	G	-	A	downstream_gene_variant
14	68118052	Nefm	rs46570731	T	-	T	-	G	downstream_gene_variant
14	68118287	Nefm	rs31132728	G	-	G	-	A	downstream_gene_variant
14	68118572	Nefm	rs251604601	T	-	T	-	C	downstream_gene_variant
14	68118582	Nefm	rs222120487	A	-	A	-	G	downstream_gene_variant
14	68118755	Nefm	rs30243796	T	-	T	-	C	downstream_gene_variant
14	68118767	Nefm	rs30382909	C	-	C	-	A	downstream_gene_variant
14	68118873	Nefm	rs30118035	T	-	T	-	C	downstream_gene_variant
14	68119009	Nefm	rs30653917	G	-	G	-	T	downstream_gene_variant
14	68119066	Nefm	rs30155948	C	-	C	-	T	downstream_gene_variant
14	68119093	Nefm	rs31132049	G	-	G	-	C	downstream_gene_variant
14	68119469	Nefm	rs31130951	T	-	T	-	G	3_prime_utr_variant
14	68119741	Nefm	rs30948598	T	-	T	-	A	3_prime_utr_variant
14	68119809	Nefm	rs31130948	C	-	C	-	T	3_prime_utr_variant
14	68120488	Nefm	rs30628515	A	-	A	-	G	missense_variant
14	68120514	Nefm	rs30748232	T	-	T	-	C	synonymous_variant
14	68120700	Nefm	rs31493517	G	-	G	-	C	missense_variant
14	68125496	Nefm	rs245040525	C	-	C	-	T	upstream_gene_variant
14	68126893	Nefm	rs30498390	A	-	A	-	G	upstream_gene_variant
14	68127462	Nefm	rs30807238	T	-	T	-	C	upstream_gene_variant
14	68127719	Nefm	rs31251707	G	-	G	-	A	upstream_gene_variant
14	68127852	Nefm	rs31521120	A	-	A	-	T	upstream_gene_variant
14	68128211	Nefm	rs47114275	T	-	T	-	C	upstream_gene_variant
14	68128338	Nefm	rs30830677	A	-	A	-	G	upstream_gene_variant
14	68128523	Nefm	rs251614632	G	-	G	-	C	upstream_gene_variant
14	68128743	Nefm	rs220465177	A	-	A	-	G	upstream_gene_variant
14	68128972	Nefm	rs31063828	G	-	G	-	A	upstream_gene_variant
14	68129252	Nefm	rs31534209	T	-	T	-	C	upstream_gene_variant
14	68129567	Nefm	rs30698969	T	-	T	-	C	upstream_gene_variant
14	68129594	Nefm	rs30487747	T	-	T	-	C	upstream_gene_variant
14	68129597	Nefm	rs30338600	C	-	C	-	T	upstream_gene_variant
14	68129610	Nefm	rs30603055	G	-	G	-	T	upstream_gene_variant
14	68129649	Nefm	rs31534346	G	-	G	-	A	upstream_gene_variant
14	68162214	Gm22319	rs48751700	C	-	C	-	T	downstream_gene_variant
14	68162223	Gm22319	rs49982153	C	-	C	-	T	downstream_gene_variant
14	68162261	Gm22319	rs50594829	C	-	C	-	T	downstream_gene_variant
14	68162379	Gm22319	rs47556004	A	-	A	-	G	downstream_gene_variant
14	68162788	Gm22319	rs51259591	A	-	A	-	T	downstream_gene_variant
14	68162800	Gm22319	rs48674199	C	-	C	-	T	downstream_gene_variant
14	68162835	Gm22319	rs46714875	A	-	A	-	G	downstream_gene_variant
14	68162889	Gm22319	rs50585790	C	-	C	-	T	downstream_gene_variant
14	68162902	Gm22319	rs51447981	A	-	A	-	G	downstream_gene_variant
14	68163078	Gm22319	rs47717275	C	-	C	-	T	downstream_gene_variant
14	68163082	Gm22319	rs47837733	G	-	G	-	T	downstream_gene_variant
14	68163219	Gm22319	rs51050385	T	-	T	-	C	downstream_gene_variant
14	68163297	Gm22319	rs30527790	G	-	G	-	A	downstream_gene_variant
14	68163326	Gm22319	rs30519252	C	-	C	-	T	downstream_gene_variant
14	68163733	Gm22319	rs30138148	G	-	G	-	T	downstream_gene_variant
14	68163830	Gm22319	rs31539081	A	-	A	-	G	downstream_gene_variant
14	68163852	Gm22319	rs31165417	C	-	C	-	T	downstream_gene_variant
14	68164032	Gm22319	rs108196032	C	-	C	-	T	downstream_gene_variant
14	68164267	Gm22319	rs33885400	G	-	G	-	C	downstream_gene_variant
14	68164270	Gm22319	rs33885286	T	-	T	-	C	downstream_gene_variant
14	68164416	Gm22319	rs387063628	C	-	C	-	T	downstream_gene_variant
14	68164489	Gm22319	rs259315774	T	-	T	-	C	downstream_gene_variant
14	68164535	Gm22319	rs259422322	A	-	A	-	G	downstream_gene_variant
14	68164652	Gm22319	rs224104614	A	-	A	-	C	downstream_gene_variant
14	68164653	Gm22319	rs245461991	G	-	G	-	A	downstream_gene_variant
14	68164727	Gm22319	rs261432141	G	-	G	-	T	downstream_gene_variant
14	68164729	Gm22319	rs228677941	G	-	G	-	T	downstream_gene_variant
14	68164737	Gm22319	rs238090751	A	-	A	-	G	downstream_gene_variant
14	68164919	Gm22319	rs256109381	C	-	C	-	T	downstream_gene_variant
14	68164927	Gm22319	rs50458682	G	-	G	-	T	downstream_gene_variant
14	68164932	Gm22319	rs30678133	A	-	A	-	G	downstream_gene_variant
14	68164978	Gm22319	rs48324779	G	-	G	-	A	downstream_gene_variant
14	68165018	Gm22319	rs50109874	G	-	G	-	A	downstream_gene_variant
14	68165034	Gm22319	rs51025457	A	-	A	-	G	downstream_gene_variant
14	68165104	Gm22319	rs47908957	C	-	C	-	T	downstream_gene_variant
14	68165180	Gm22319	rs51887997	T	-	T	-	C	downstream_gene_variant
14	68165397	Gm22319	rs48444215	T	-	T	-	C	downstream_gene_variant
14	68165404	Gm22319	rs47133419	C	-	C	-	T	downstream_gene_variant
14	68165422	Gm22319	rs50501859	C	-	C	-	T	downstream_gene_variant
14	68165474	Gm22319	rs50325066	C	-	C	-	T	downstream_gene_variant
14	68165500	Gm22319	rs48067129	T	-	T	-	C	downstream_gene_variant
14	68165619	Gm22319	rs251046644	T	-	T	-	C	downstream_gene_variant
14	68165630	Gm22319	rs254291468	T	-	T	-	A	downstream_gene_variant
14	68165648	Gm22319	rs222810121	T	-	T	-	C	downstream_gene_variant
14	68165821	Gm22319	rs51112160	A	-	A	-	T	downstream_gene_variant
14	68165862	Gm22319	rs30951936	A	-	A	-	T	downstream_gene_variant
14	68165954	Gm22319	rs30601363	A	-	A	-	C	downstream_gene_variant
14	68165974	Gm22319	rs48552141	T	-	T	-	A	downstream_gene_variant
14	68166131	Gm22319	rs31024526	A	-	A	-	C	downstream_gene_variant
14	68166170	Gm22319	rs265802539	T	-	T	-	C	downstream_gene_variant
14	68166206	Gm22319	rs232012783	A	-	A	-	C	downstream_gene_variant
14	68166273	Gm22319	rs46478560	C	-	C	-	T	downstream_gene_variant
14	68166400	Gm22319	rs48566402	T	-	T	-	A	downstream_gene_variant
14	68166403	Gm22319	rs47424869	T	-	T	-	C	downstream_gene_variant
14	68166409	Gm22319	rs50236876	C	-	C	-	T	downstream_gene_variant
14	68166442	Gm22319	rs49574518	T	-	T	-	C	downstream_gene_variant
14	68166468	Gm22319	rs46490079	T	-	T	-	C	downstream_gene_variant
14	68166485	Gm22319	rs50312797	G	-	G	-	C	downstream_gene_variant
14	68166531	Gm22319	rs45811192	C	-	C	-	T	downstream_gene_variant
14	68166541	Gm22319	rs51024120	C	-	C	-	T	downstream_gene_variant
14	68166660	Gm22319	rs49741006	C	-	C	-	T	downstream_gene_variant
14	68166722	Gm22319	rs47345530	C	-	C	-	T	downstream_gene_variant
14	68166752	Gm22319	rs50974867	C	-	C	-	T	downstream_gene_variant
14	68166755	Gm22319	rs50020143	G	-	G	-	C	downstream_gene_variant
14	68167077	Gm22319	rs265626740	C	-	C	-	A	upstream_gene_variant
14	68167145	Gm22319	rs582577246	C	-	C	-		-
14	68167275	Gm22319	-	C	-	C	-	T	upstream_gene_variant
14	68167280	Gm22319	-	C	-	C	-	T	upstream_gene_variant
14	68167290	Gm22319	-	C	-	C	-	T	upstream_gene_variant
14	68167295	Gm22319	-	C	-	C	-	T	upstream_gene_variant
14	68167328	Gm22319	rs218797129	G	-	G	-	A	upstream_gene_variant
14	68167476	Gm22319	rs585054834	C	-	C	-	T	upstream_gene_variant
14	68167485	Gm22319	rs230830614	A	-	A	-	C	upstream_gene_variant
14	68167541	Gm22319	rs249822788	G	-	G	-	A	upstream_gene_variant
14	68167556	Gm22319	rs223654728	T	-	T	-	C	upstream_gene_variant
14	68167583	Gm22319	rs259482384	C	-	C	-	T	upstream_gene_variant
14	68167585	Gm22319	rs225274469	T	-	T	-	A	upstream_gene_variant
14	68167595	Gm22319	rs237928569	T	-	T	-	G	upstream_gene_variant
14	68167636	Gm22319	rs246008928	T	-	T	-	G	upstream_gene_variant
14	68167639	Gm22319	rs263611305	T	-	T	-	C	upstream_gene_variant
14	68167640	Gm22319	rs387507949	G	-	G	-	A	upstream_gene_variant
14	68167659	Gm22319	rs253268220	A	-	A	-	T	upstream_gene_variant
14	68167660	Gm22319	rs222063382	A	-	A	-	T	upstream_gene_variant
14	68167739	Gm22319	rs108357474	A	-	A	-	T	upstream_gene_variant
14	68167740	Gm22319	rs107714236	C	-	C	-	T	upstream_gene_variant
14	68167772	Gm22319	rs31128819	A	-	A	-	G	upstream_gene_variant
14	68167785	Gm22319	rs31128817	G	-	G	-	A	upstream_gene_variant
14	68167810	Gm22319	rs31128816	C	-	C	-	T	upstream_gene_variant
14	68167871	Gm22319	rs46601730	T	-	T	-	A	upstream_gene_variant
14	68167877	Gm22319	rs46014948	C	-	C	-	T	upstream_gene_variant
14	68167878	Gm22319	rs50406455	A	-	A	-	G	upstream_gene_variant
14	68167958	Gm22319	rs47112510	G	-	G	-	A	upstream_gene_variant
14	68167962	Gm22319	rs49647554	G	-	G	-	C	upstream_gene_variant
14	68168041	Gm22319	rs45753974	C	-	C	-	T	upstream_gene_variant
14	68168093	Gm22319	rs46753798	G	-	G	-	T	upstream_gene_variant
14	68168153	Gm22319	rs51433921	A	-	A	-	C	upstream_gene_variant
14	68168181	Gm22319	rs50974043	T	-	T	-	C	upstream_gene_variant
14	68168203	Gm22319	rs47489408	G	-	G	-	A	upstream_gene_variant
14	68168223	Gm22319	rs51596566	G	-	G	-	A	upstream_gene_variant
14	68168241	Gm22319	rs51303730	G	-	G	-	A	upstream_gene_variant
14	68168250	Gm22319	rs48697193	C	-	C	-	T	upstream_gene_variant
14	68168490	Gm22319	rs51316440	T	-	T	-	C	upstream_gene_variant
14	68168518	Gm22319	rs45742863	G	-	G	-	A	upstream_gene_variant
14	68168612	Gm22319	rs48471141	G	-	G	-	A	upstream_gene_variant
14	68168620	Gm22319	rs49859254	T	-	T	-	A	upstream_gene_variant
14	68168683	Gm22319	rs108070727	T	-	T	-	C	upstream_gene_variant
14	68168691	Gm22319	rs108735559	A	-	A	-	G	upstream_gene_variant
14	68168740	Gm22319	rs107934702	T	-	T	-	C	upstream_gene_variant
14	68168780	Gm22319	rs108150013	G	-	G	-	A	upstream_gene_variant
14	68168807	Gm22319	rs107637286	T	-	T	-	C	upstream_gene_variant
14	68168837	Gm22319	rs107812845	G	-	G	-	A	upstream_gene_variant
14	68168843	Gm22319	rs52628644	G	-	G	-	A	upstream_gene_variant
14	68168947	Gm22319	rs48318291	C	-	C	-	T	upstream_gene_variant
14	68169004	Gm22319	rs51739674	G	-	G	-	A	upstream_gene_variant
14	68169171	Gm22319	rs247709949	G	-	G	-	A	upstream_gene_variant
14	68169397	Gm22319	rs31128815	C	-	C	-	T	upstream_gene_variant
14	68169458	Gm22319	rs47766539	C	-	C	-	T	upstream_gene_variant
14	68169591	Gm22319	rs50204960	T	-	T	-	C	upstream_gene_variant
14	68169665	Gm22319	rs47230521	C	-	C	-	T	upstream_gene_variant
14	68169675	Gm22319	rs48731861	G	-	G	-	T	upstream_gene_variant
14	68169678	Gm22319	rs579581151	C	-	C	-	T	upstream_gene_variant
14	68169684	Gm22319	rs253262831	C	-	C	-	T	upstream_gene_variant
14	68169722	Gm22319	rs48816801	C	-	C	-	A	upstream_gene_variant
14	68169784	Gm22319	rs230210461	C	-	C	-	T	upstream_gene_variant
14	68169906	Gm22319	rs238295779	G	-	G	-	C	upstream_gene_variant
14	68170137	Gm22319	rs259663313	T	-	T	-	C	upstream_gene_variant
14	68170203	Gm22319	rs216239333	C	-	C	-	T	upstream_gene_variant
14	68170352	Gm22319	rs235229667	C	-	C	-	A	upstream_gene_variant
14	68170498	Gm22319	rs252695829	C	-	C	-	T	upstream_gene_variant
14	68170793	Gm22319	rs46165702	G	-	G	-	A	upstream_gene_variant
14	68170877	Gm22319	rs236266348	G	-	G	-	T	upstream_gene_variant
14	68171046	Gm22319	rs47043541	G	-	G	-	A	upstream_gene_variant
14	68171086	Gm22319	rs51162794	A	-	A	-	G	upstream_gene_variant
14	68171150	Gm22319	rs47848629	G	-	G	-	A	upstream_gene_variant
14	68171158	Gm22319	rs31127842	G	-	G	-	A	upstream_gene_variant
14	68171162	Gm22319	rs108102391	A	-	A	-	G	upstream_gene_variant
14	68171194	Gm22319	rs49174000	A	-	A	-	T	upstream_gene_variant
14	68171240	Gm22319	rs50927550	C	-	C	-	T	upstream_gene_variant
14	68171431	Gm22319	rs224176207	A	-	A	-	G	upstream_gene_variant
14	68171463	Gm22319	rs251538925	A	-	A	-	G	upstream_gene_variant
14	68171570	Gm22319	rs50491503	C	-	C	-	T	upstream_gene_variant
14	68171603	Gm22319	rs51913618	T	-	T	-	C	upstream_gene_variant
14	68171733	Gm22319	rs257117149	G	-	G	-	T	upstream_gene_variant
14	68171736	Gm22319	rs215333264	A	-	A	-	G	upstream_gene_variant
14	68171777	Gm22319	rs52647934	C	-	C	-	T	upstream_gene_variant
14	68171791	Gm22319	rs52616230	G	-	G	-	A	upstream_gene_variant
14	68171792	Gm22319	rs52636182	C	-	C	-	T	upstream_gene_variant
14	68171800	Gm22319	rs52646724	G	-	G	-	A	upstream_gene_variant
14	68171912	Gm22319	rs213012939	C	-	C	-	T	upstream_gene_variant
14	68492344	Adam7	rs46604072	G	downstream_gene_variant	G	downstream_gene_variant	A	-
14	68492415	Adam7	rs31138211	C	downstream_gene_variant	C	downstream_gene_variant	G	-
14	68492707	Adam7	rs31377143	C	downstream_gene_variant	C	downstream_gene_variant	G	-
14	68492748	Adam7	rs30628237	C	downstream_gene_variant	C	downstream_gene_variant	T	-
14	68492777	Adam7	rs31474154	G	downstream_gene_variant	G	downstream_gene_variant	T	-
14	68492854	Adam7	rs30159810	G	downstream_gene_variant	G	downstream_gene_variant	C	-
14	68492893	Adam7	rs31287251	T	downstream_gene_variant	T	downstream_gene_variant	C	-
14	68493093	Adam7	rs31300017	C	downstream_gene_variant	C	downstream_gene_variant	T	-
14	68493193	Adam7	rs30149849	T	downstream_gene_variant	T	downstream_gene_variant	G	-
14	68493325	Adam7	rs31231259	T	downstream_gene_variant	T	downstream_gene_variant	C	-
14	68493425	Adam7	rs31332069	A	downstream_gene_variant	A	downstream_gene_variant	C	-
14	68493472	Adam7	rs30748713	T	downstream_gene_variant	T	downstream_gene_variant	C	-
[truncated: 1,634 more rows]
